# Supplementary material for: Lipid metabolism adaptations are reduced in human compared to murine Schwann cells following injury
Source: Nat Commun. 2020 May 1;11:2123. doi: 10.1038/s41467-020-15915-4 (PMC7195462; doi:10.1038/s41467-020-15915-4)
Supplement: Supplementary file 4 — Dataset 1 [file 41467_2020_15915_MOESM4_ESM.xlsx]

## Sheet: Mouse 0h vs. 2h
Downregulated genes upon injury						long non-coding RNAs in red
Parametric p-value	Fold-change 0h vs 2h	Fold-change 2h vs 0h	ProbeSet	Symbol	Name	mRna - Description
0.0227511	5.13	0.194932	17498750	Cd209g	CD209g antigen	Mus musculus CD209g antigen (Cd209g), mRNA.
0.0180807	4.98	0.200803	17404337	Cpa3	carboxypeptidase A3, mast cell	Mus musculus carboxypeptidase A3, mast cell (Cpa3), mRNA.
0.0044407	4.78	0.209205	17491354	Mrgprb1	MAS-related GPR, member B1	Mus musculus MAS-related GPR, member B1 (Mrgprb1), mRNA.
0.0303242	4.53	0.220751	17306960	Mcpt4	mast cell protease 4	Mus musculus mast cell protease 4 (Mcpt4), mRNA.
0.0249842	3.71	0.269542	17507221	Cd209f	CD209f antigen	Mus musculus CD209f antigen (Cd209f), mRNA.
0.0125875	3.5	0.285714	17334666	Tpsb2	tryptase beta 2	Mus musculus tryptase beta 2 (Tpsb2), mRNA.
0.0091006	3.08	0.324675	17354791	Mir145a	microRNA 145a	Mus musculus microRNA 145a (Mir145a), microRNA.
0.0018535	3.05	0.327869	17507209	Cd209c	CD209c antigen	Mus musculus CD209c antigen (Cd209c), mRNA.
0.0277754	2.99	0.334448	17291881	F13a1	coagulation factor XIII, A1 subunit	Mus musculus coagulation factor XIII, A1 subunit (F13a1), transcript variant 2, mRNA.
0.0243016	2.84	0.352113	17367102	Mrc1	mannose receptor, C type 1	Mus musculus mannose receptor, C type 1 (Mrc1), mRNA.
0.0244707	2.54	0.393701	17306937	Cma1	chymase 1, mast cell	Mus musculus chymase 1, mast cell (Cma1), mRNA.
0.0005294	2.54	0.393701	17491362	Mrgprb2	MAS-related GPR, member B2	Mus musculus MAS-related GPR, member B2 (Mrgprb2), mRNA.
0.0016959	2.48	0.403226	17249724			predicted gene, 24198 [gene_biotype:snRNA transcript_biotype:snRNA]
0.0071982	2.45	0.408163	17462843	Cd163	CD163 antigen	Mus musculus CD163 antigen (Cd163), transcript variant 1, mRNA.
0.0002678	2.44	0.409836	17547825			deleted in lymphocytic leukemia, 2 [gene_biotype:processed_transcript transcript_biotype:lincRNA]
0.0412512	2.4	0.416667	17233210	Lilr4b	leukocyte immunoglobulin-like receptor, subfamily B, member 4B	Mus musculus leukocyte immunoglobulin-like receptor, subfamily B, member 4B (Lilr4b), transcript variant 2, mRNA.
0.0400416	2.39	0.41841	17379873			RIKEN cDNA 1500012F01 gene [gene_biotype:protein_coding transcript_biotype:retained_intron]
0.0132832	2.35	0.425532	17297495			predicted gene, 25328 [gene_biotype:snRNA transcript_biotype:snRNA]
0.0358052	2.34	0.42735	17362953	Ms4a7	membrane-spanning 4-domains, subfamily A, member 7	Mus musculus membrane-spanning 4-domains, subfamily A, member 7 (Ms4a7), transcript variant 2, mRNA.
0.0046601	2.25	0.444444	17251978	Clec10a	C-type lectin domain family 10, member A	Mus musculus C-type lectin domain family 10, member A (Clec10a), transcript variant 1, mRNA.
0.009447	2.23	0.44843	17372428			predicted gene, 24461 [gene_biotype:snRNA transcript_biotype:snRNA]
0.0023832	2.21	0.452489	17438272	Kit	KIT proto-oncogene receptor tyrosine kinase	Mus musculus kit oncogene (Kit), transcript variant 1, mRNA.
0.0066242	2.21	0.452489	17534110			predicted gene, 23613 [gene_biotype:snoRNA transcript_biotype:snoRNA]
0.0010089	2.18	0.458716	17516412	3110039I08Rik	RIKEN cDNA 3110039I08 gene	Mus musculus RIKEN cDNA 3110039I08 gene (3110039I08Rik), transcript variant 6, long non-coding RNA.
0.0474424	2.17	0.460829	17462738	Clec4a3	C-type lectin domain family 4, member a3	Mus musculus C-type lectin domain family 4, member a3 (Clec4a3), transcript variant 2, mRNA.
0.0076805	2.15	0.465116	17282343	Adam4	a disintegrin and metallopeptidase domain 4	Mus musculus a disintegrin and metallopeptidase domain 4 (Adam4), mRNA.
0.019236	2.15	0.465116	17290890	A530099J19Rik	RIKEN cDNA A530099J19 gene	Mus musculus RIKEN cDNA A530099J19 gene (A530099J19Rik), mRNA.
0.0163218	2.13	0.469484	17212211	Il1rl1	interleukin 1 receptor-like 1	Mus musculus interleukin 1 receptor-like 1 (Il1rl1), transcript variant 1, mRNA.
0.0131144	2.09	0.478469	17503116	Mir23a	microRNA 23a	Mus musculus microRNA 23a (Mir23a), microRNA.
0.0155793	2.08	0.480769	17265526	Nlrp1c-ps	NLR family, pyrin domain containing 1C, pseudogene	Mus musculus NLR family, pyrin domain containing 1C, pseudogene (Nlrp1c-ps), non-coding RNA.
0.0313057	2.04	0.490196	17219895			predicted gene, 25993 [gene_biotype:miRNA transcript_biotype:miRNA]
0.0098161	2.04	0.490196	17313858			Mus musculus microRNA let7c-2 (Mirlet7c-2), microRNA.
0.0457111	2.01	0.497512	17357688	Ms4a6b	membrane-spanning 4-domains, subfamily A, member 6B	Mus musculus membrane-spanning 4-domains, subfamily A, member 6B (Ms4a6b), mRNA.
Upregulated genes upon injury						long non-coding RNAs in red
Parametric p-value	Fold-change 0h vs 2h	Fold-change 2h vs 0h	ProbeSet	Symbol	Name	mRna - Description
0.0155768	0.5	2	17412719			Non-coding transcript identified by NONCODE
0.0007132	0.5	2	17490878	Ppp1r15a	protein phosphatase 1, regulatory (inhibitor) subunit 15A	Mus musculus protein phosphatase 1, regulatory (inhibitor) subunit 15A (Ppp1r15a), mRNA.
0.0018968	0.5	2	17514326			predicted gene 10722 [gene_biotype:protein_coding transcript_biotype:protein_coding]
0.0113286	0.49	2.04082	17251001	Myh2	myosin, heavy polypeptide 2, skeletal muscle, adult	Mus musculus myosin, heavy polypeptide 2, skeletal muscle, adult (Myh2), mRNA.
0.001309	0.49	2.04082	17280867	Mir1938	microRNA 1938	Mus musculus microRNA 1938 (Mir1938), microRNA.
0.0016087	0.49	2.04082	17291195			Mus musculus histone cluster 1, H2be (Hist1h2be), transcript variant 1, mRNA.
0.0073797	0.49	2.04082	17302571	9330188P03Rik	RIKEN cDNA 9330188P03 gene	Mus musculus RIKEN cDNA 9330188P03 gene (9330188P03Rik), long non-coding RNA.
0.0076093	0.49	2.04082	17512628			dipeptidase 2 [gene_biotype:protein_coding transcript_biotype:retained_intron]
0.0011515	0.48	2.08333	17220016			predicted gene, 24405 [gene_biotype:snRNA transcript_biotype:snRNA]
0.0370599	0.48	2.08333	17249034			predicted gene, 23813 [gene_biotype:miRNA transcript_biotype:miRNA]
0.0007682	0.48	2.08333	17285746			histone cluster 1, H2bj [gene_biotype:protein_coding transcript_biotype:protein_coding]
0.0058053	0.48	2.08333	17353699	Hbegf	heparin-binding EGF-like growth factor	Mus musculus heparin-binding EGF-like growth factor (Hbegf), mRNA.
6.13e-05	0.48	2.08333	17370735	Tnfaip6	tumor necrosis factor alpha induced protein 6	Mus musculus tumor necrosis factor alpha induced protein 6 (Tnfaip6), mRNA.
0.0030448	0.47	2.12766	17286717	Mir5124a	microRNA 5124a	Mus musculus microRNA 5124a (Mir5124a), microRNA.
0.0038933	0.47	2.12766	17389645			predicted gene, 25514 [gene_biotype:snRNA transcript_biotype:snRNA]
0.0046045	0.46	2.17391	17344132	Hspa1a	heat shock protein 1A	Mus musculus heat shock protein 1A (Hspa1a), mRNA.
0.0056102	0.44	2.27273	17464713			predicted gene, 22155 [gene_biotype:snRNA transcript_biotype:snRNA]
0.0065325	0.43	2.32558	17402517			predicted gene, 23279 [gene_biotype:rRNA transcript_biotype:rRNA]
0.0019465	0.41	2.43902	17287361	Gadd45g	growth arrest and DNA-damage-inducible 45 gamma	Mus musculus growth arrest and DNA-damage-inducible 45 gamma (Gadd45g), mRNA.
0.0051212	0.4	2.5	17441808			ribosomal protein L6 [gene_biotype:protein_coding transcript_biotype:retained_intron]
0.0009747	0.39	2.5641	17400562	Hist2h2bb	histone cluster 2, H2bb	Mus musculus histone cluster 2, H2bb (Hist2h2bb), mRNA.
0.0014647	0.38	2.63158	17502007	Gm16486	predicted gene 16486	PREDICTED: Mus musculus predicted gene 16486 (Gm16486), transcript variant X1, mRNA.
0.0019362	0.35	2.85714	17225169	Snora75	small nucleolar RNA, H/ACA box 75	Mus musculus small nucleolar RNA, H/ACA box 75 (Snora75), small nucleolar RNA.
0.0003465	0.35	2.85714	17360348	Dusp5	dual specificity phosphatase 5	Mus musculus dual specificity phosphatase 5 (Dusp5), mRNA.
0.0013319	0.33	3.0303	17342642	Dusp1	dual specificity phosphatase 1	Mus musculus dual specificity phosphatase 1 (Dusp1), mRNA.
0.0002099	0.33	3.0303	17511130	Ier2	immediate early response 2	Mus musculus immediate early response 2 (Ier2), mRNA.
0.0179863	0.32	3.125	17266967	Ccl3	chemokine (C-C motif) ligand 3	Mus musculus chemokine (C-C motif) ligand 3 (Ccl3), mRNA.
0.0018216	0.31	3.22581	17218321	Rgs16	regulator of G-protein signaling 16	Mus musculus regulator of G-protein signaling 16 (Rgs16), mRNA.
0.0019006	0.31	3.22581	17219206			predicted gene, 26110 [gene_biotype:snRNA transcript_biotype:snRNA]
0.0004559	0.31	3.22581	17235511	Gadd45b	growth arrest and DNA-damage-inducible 45 beta	Mus musculus growth arrest and DNA-damage-inducible 45 beta (Gadd45b), mRNA.
0.0031231	0.31	3.22581	17285834	Hist1h2bg	histone cluster 1, H2bg	Mus musculus histone cluster 1, H2bg (Hist1h2bg), mRNA.
0.0019006	0.31	3.22581	17400568			Mus musculus U1b6 small nuclear RNA (Rnu1b6), small nuclear RNA.
0.0019006	0.31	3.22581	17400579			Mus musculus U1b1 small nuclear RNA (Rnu1b1), small nuclear RNA.
0.0019006	0.31	3.22581	17400588			Mus musculus U1b6 small nuclear RNA (Rnu1b6), small nuclear RNA.
0.0019006	0.31	3.22581	17400590			predicted gene, 25890 [gene_biotype:snRNA transcript_biotype:snRNA]
0.0019006	0.31	3.22581	17408038			Mus musculus U1b1 small nuclear RNA (Rnu1b1), small nuclear RNA.
0.0019006	0.31	3.22581	17408063			Mus musculus U1b6 small nuclear RNA (Rnu1b6), small nuclear RNA.
0.0019006	0.31	3.22581	17408065			predicted gene, 25890 [gene_biotype:snRNA transcript_biotype:snRNA]
0.0019006	0.31	3.22581	17425278			predicted gene, 22042 [gene_biotype:snRNA transcript_biotype:snRNA]
0.0003506	0.3	3.33333	17410974	Cyr61	cysteine rich protein 61	Mus musculus cysteine rich protein 61 (Cyr61), mRNA.
0.0139935	0.29	3.44828	17257593			predicted gene, 22711 [gene_biotype:snoRNA transcript_biotype:snoRNA]
1.9e-06	0.29	3.44828	17427312	Jun	jun proto-oncogene	Mus musculus jun proto-oncogene (Jun), mRNA.
0.0034772	0.28	3.57143	17301718	Egr3	early growth response 3	Mus musculus early growth response 3 (Egr3), transcript variant 2, mRNA.
0.0017512	0.28	3.57143	17511259	Junb	jun B proto-oncogene	Mus musculus jun B proto-oncogene (Junb), mRNA.
0.0050403	0.27	3.7037	17391565	Il1b	interleukin 1 beta	Mus musculus interleukin 1 beta (Il1b), mRNA.
9.48e-05	0.26	3.84615	17315178	Nr4a1	nuclear receptor subfamily 4, group A, member 1	Mus musculus nuclear receptor subfamily 4, group A, member 1 (Nr4a1), mRNA.
0.0015392	0.24	4.16667	17272619	Socs3	suppressor of cytokine signaling 3	Mus musculus suppressor of cytokine signaling 3 (Socs3), mRNA.
6.69e-05	0.23	4.34783	17227089	Btg2	B cell translocation gene 2, anti-proliferative	Mus musculus B cell translocation gene 2, anti-proliferative (Btg2), mRNA.
0.003053	0.23	4.34783	17349552	Snora74a	small nucleolar RNA, H/ACA box 74A	Mus musculus small nucleolar RNA, H/ACA box 74A (Snora74a), small nucleolar RNA.
0.0043097	0.22	4.54545	17413945	Nr4a3	nuclear receptor subfamily 4, group A, member 3	Mus musculus nuclear receptor subfamily 4, group A, member 3 (Nr4a3), transcript variant 2, mRNA.
5.58e-05	0.22	4.54545	17488458	Zfp36	zinc finger protein 36	Mus musculus zinc finger protein 36 (Zfp36), mRNA.
0.0001764	0.2	5	17523190	Snora62	small nucleolar RNA, H/ACA box 62	Mus musculus small nucleolar RNA, H/ACA box 62 (Snora62), small nucleolar RNA.
0.0002579	0.17	5.88235	17231033	Atf3	activating transcription factor 3	Mus musculus activating transcription factor 3 (Atf3), mRNA.
0.0001184	0.093	10.7527	17349514	Egr1	early growth response 1	Mus musculus early growth response 1 (Egr1), mRNA.
2.59e-05	0.065	15.3846	17277387	Fos	FBJ osteosarcoma oncogene	Mus musculus FBJ osteosarcoma oncogene (Fos), mRNA.
4.68e-05	0.059	16.9492	17487211	Fosb	FBJ osteosarcoma oncogene B	Mus musculus FBJ osteosarcoma oncogene B (Fosb), mRNA.

## Sheet: Mouse 0h vs. 24h
Downregulated genes upon injury						long non-coding RNAs in red
Parametric p-value	Fold-change 0h vs 2h	Fold-change 2h vs 0h	ProbeSet	Symbol	Name	mRna - Description
0.0013187	13.01	0.076864	17493632	Dgat2	diacylglycerol O-acyltransferase 2	Mus musculus diacylglycerol O-acyltransferase 2 (Dgat2), mRNA.
0.0004111	11.06	0.0904159	17475498	Cyp2f2	cytochrome P450, family 2, subfamily f, polypeptide 2	Mus musculus cytochrome P450, family 2, subfamily f, polypeptide 2 (Cyp2f2), mRNA.
0.0023055	10.76	0.0929368	17403866	Ptger3	prostaglandin E receptor 3 (subtype EP3)	Mus musculus prostaglandin E receptor 3 (subtype EP3) (Ptger3), mRNA.
0.0009626	8.89	0.112486	17525090	Glb1l2	galactosidase, beta 1-like 2	Mus musculus galactosidase, beta 1-like 2 (Glb1l2), transcript variant 2, mRNA.
0.0012647	8.2	0.121951	17256697	Aoc3	amine oxidase, copper containing 3	Mus musculus amine oxidase, copper containing 3 (Aoc3), mRNA.
0.0018339	8.15	0.122699	17356216	Pcx	pyruvate carboxylase	Mus musculus pyruvate carboxylase (Pcx), transcript variant 1, mRNA.
0.0023409	7.8	0.128205	17525288	Tmem45b	transmembrane protein 45b	Mus musculus transmembrane protein 45b (Tmem45b), mRNA.
0.0026946	7.19	0.139082	17313677	Pnpla3	patatin-like phospholipase domain containing 3	Mus musculus patatin-like phospholipase domain containing 3 (Pnpla3), mRNA.
0.0054215	7.1	0.140845	17354791	Mir145a	microRNA 145a	Mus musculus microRNA 145a (Mir145a), microRNA.
0.0037309	7.01	0.142653	17273348	Fasn	fatty acid synthase	Mus musculus fatty acid synthase (Fasn), mRNA.
0.0198663	6.98	0.143266	17456545	Lep	leptin	Mus musculus leptin (Lep), mRNA.
0.0039174	6.8	0.147059	17283675	Serpina3c	serine (or cysteine) peptidase inhibitor, clade A, member 3C	Mus musculus serine (or cysteine) peptidase inhibitor, clade A, member 3C (Serpina3c), mRNA.
0.0012013	6.77	0.14771	17500996	Acsl1	acyl-CoA synthetase long-chain family member 1	Mus musculus acyl-CoA synthetase long-chain family member 1 (Acsl1), transcript variant 1, mRNA.
0.0028825	6.68	0.149701	17320652	Abcd2	ATP-binding cassette, sub-family D (ALD), member 2	Mus musculus ATP-binding cassette, sub-family D (ALD), member 2 (Abcd2), mRNA.
0.0042822	6.68	0.149701	17493432	Thrsp	thyroid hormone responsive	Mus musculus thyroid hormone responsive (Thrsp), mRNA.
0.008713	6.36	0.157233	17214476	Des	desmin	Mus musculus desmin (Des), mRNA.
0.0038226	6.18	0.161812	17362342	Lgals12	lectin, galactose binding, soluble 12	Mus musculus lectin, galactose binding, soluble 12 (Lgals12), mRNA.
0.0004076	6.14	0.162866	17258642	Snord1b	small nucleolar RNA, C/D box 1B	Mus musculus small nucleolar RNA, C/D box 1B (Snord1b), small nucleolar RNA.
0.0400289	6.06	0.165017	17223916	Myl1	myosin, light polypeptide 1	Mus musculus myosin, light polypeptide 1 (Myl1), transcript variant 3f, mRNA.
0.0004087	5.93	0.168634	17381511	Gm10855	predicted gene 10855	PREDICTED: Mus musculus predicted gene 10855 (Gm10855), misc_RNA.
0.0123429	5.57	0.179533	17383104	Agpat2	1-acylglycerol-3-phosphate O-acyltransferase 2 (lysophosphatidic acid acyltransferase, beta)	Mus musculus 1-acylglycerol-3-phosphate O-acyltransferase 2 (lysophosphatidic acid acyltransferase, beta) (Agpat2), mRNA.
0.0002512	5.51	0.181488	17381519			Non-coding transcript identified by NONCODE: Sense No Exonic
7.22e-05	5.47	0.182815	17381515			predicted gene 10115 [gene_biotype:sense_intronic transcript_biotype:sense_intronic]
0.0065705	5.31	0.188324	17279317	A530016L24Rik	RIKEN cDNA A530016L24 gene	Mus musculus RIKEN cDNA A530016L24 gene (A530016L24Rik), mRNA.
0.0038369	5.3	0.188679	17515402	Cnn1	calponin 1	Mus musculus calponin 1 (Cnn1), mRNA.
0.0134996	5.23	0.191205	17378359			Mus musculus acyl-CoA synthetase short-chain family member 2 (Acss2), mRNA.
0.0001948	5.09	0.196464	17266368	Snord42a	small nucleolar RNA, C/D box 42A	Mus musculus small nucleolar RNA, C/D box 42A (Snord42a), small nucleolar RNA.
0.0015915	5.04	0.198413	17545936	Car5b	carbonic anhydrase 5b, mitochondrial	Mus musculus carbonic anhydrase 5b, mitochondrial (Car5b), mRNA.
0.0124301	4.97	0.201207	17326987	Mrap	melanocortin 2 receptor accessory protein	Mus musculus melanocortin 2 receptor accessory protein (Mrap), mRNA.
0.0018883	4.92	0.203252	17354282	Cdo1	cysteine dioxygenase 1, cytosolic	Mus musculus cysteine dioxygenase 1, cytosolic (Cdo1), mRNA.
0.0002636	4.92	0.203252	17440826	Acacb	acetyl-Coenzyme A carboxylase beta	Mus musculus acetyl-Coenzyme A carboxylase beta (Acacb), mRNA.
0.0010118	4.89	0.204499	17211004	Adhfe1	alcohol dehydrogenase, iron containing, 1	Mus musculus alcohol dehydrogenase, iron containing, 1 (Adhfe1), transcript variant 1, mRNA.
0.0003375	4.88	0.204918	17381509	5031426D15Rik	RIKEN cDNA 5031426D15 gene	Mus musculus RIKEN cDNA 5031426D15 gene (5031426D15Rik), long non-coding RNA.
0.0004591	4.83	0.207039	17510338	Plvap	plasmalemma vesicle associated protein	Mus musculus plasmalemma vesicle associated protein (Plvap), mRNA.
0.0002005	4.8	0.208333	17501544	Npy1r	neuropeptide Y receptor Y1	Mus musculus neuropeptide Y receptor Y1 (Npy1r), mRNA.
0.0002138	4.75	0.210526	17346125	Plin4	perilipin 4	Mus musculus perilipin 4 (Plin4), mRNA.
0.0030049	4.67	0.214133	17500922	Pdlim3	PDZ and LIM domain 3	Mus musculus PDZ and LIM domain 3 (Pdlim3), mRNA.
0.0016708	4.66	0.214592	17538590	Pfkfb1	6-phosphofructo-2-kinase/fructose-2,6-biphosphatase 1	Mus musculus 6-phosphofructo-2-kinase/fructose-2,6-biphosphatase 1 (Pfkfb1), mRNA.
0.0001578	4.64	0.215517	17423665	Fhl5	four and a half LIM domains 5	Mus musculus four and a half LIM domains 5 (Fhl5), mRNA.
6.51e-05	4.64	0.215517	17476728	Cebpa	CCAAT/enhancer binding protein (C/EBP), alpha	Mus musculus CCAAT/enhancer binding protein (C/EBP), alpha (Cebpa), transcript variant 1, mRNA.
0.0023081	4.64	0.215517	17545225			predicted gene, 25107 [gene_biotype:snoRNA transcript_biotype:snoRNA]
3.93e-05	4.59	0.217865	17364098	Acta2	actin, alpha 2, smooth muscle, aorta	Mus musculus actin, alpha 2, smooth muscle, aorta (Acta2), mRNA.
0.0037819	4.52	0.221239	17253175	Tusc5	tumor suppressor candidate 5	Mus musculus tumor suppressor candidate 5 (Tusc5), mRNA.
0.0015248	4.43	0.225734	17411321			predicted gene, 24494 [gene_biotype:snoRNA transcript_biotype:snoRNA]
0.0045868	4.33	0.230947	17277592	Gstz1	glutathione transferase zeta 1 (maleylacetoacetate isomerase)	Mus musculus glutathione transferase zeta 1 (maleylacetoacetate isomerase) (Gstz1), transcript variant 2, mRNA.
0.0007442	4.32	0.231481	17474143	Slc1a5	solute carrier family 1 (neutral amino acid transporter), member 5	Mus musculus solute carrier family 1 (neutral amino acid transporter), member 5 (Slc1a5), mRNA.
0.0002101	4.26	0.234742	17510685	Ednra	endothelin receptor type A	Mus musculus endothelin receptor type A (Ednra), mRNA.
0.0084242	4.23	0.236407	17254395	Acaca	acetyl-Coenzyme A carboxylase alpha	Mus musculus acetyl-Coenzyme A carboxylase alpha (Acaca), mRNA.
0.0200742	4.22	0.236967	17363995			Non-coding transcript identified by NONCODE: Linc
0.0011391	4.21	0.23753	17469339			predicted gene, 26175 [gene_biotype:snoRNA transcript_biotype:snoRNA]
0.0027605	4.2	0.238095	17326887	Map3k7cl	Map3k7 C-terminal like	Mus musculus Map3k7 C-terminal like (Map3k7cl), mRNA.
0.0021293	4.2	0.238095	17492406	Plin1	perilipin 1	Mus musculus perilipin 1 (Plin1), transcript variant 2, mRNA.
0.0035112	4.18	0.239234	17547949			Non-coding transcript identified by NONCODE: Linc
0.0020964	4.15	0.240964	17490606	Snord35b	small nucleolar RNA, C/D box 35B	Mus musculus small nucleolar RNA, C/D box 35B (Snord35b), small nucleolar RNA.
0.0039581	4.13	0.242131	17491354	Mrgprb1	MAS-related GPR, member B1	Mus musculus MAS-related GPR, member B1 (Mrgprb1), mRNA.
0.0046002	4.11	0.243309	17277766	Tshr	thyroid stimulating hormone receptor	Mus musculus thyroid stimulating hormone receptor (Tshr), transcript variant 2, mRNA.
0.0012047	4.09	0.244499	17541008	Snora69	small nucleolar RNA, H/ACA box 69	Mus musculus small nucleolar RNA, H/ACA box 69 (Snora69), small nucleolar RNA.
0.0015659	3.94	0.253807	17443185	Mlxipl	MLX interacting protein-like	Mus musculus MLX interacting protein-like (Mlxipl), mRNA.
0.0009101	3.93	0.254453	17424656	Tpm2	tropomyosin 2, beta	Mus musculus tropomyosin 2, beta (Tpm2), transcript variant Tpm2.3, mRNA.
0.0042979	3.91	0.255754	17298731	Gdf10	growth differentiation factor 10	Mus musculus growth differentiation factor 10 (Gdf10), mRNA.
0.0044142	3.91	0.255754	17314888	Gpd1	glycerol-3-phosphate dehydrogenase 1 (soluble)	Mus musculus glycerol-3-phosphate dehydrogenase 1 (soluble) (Gpd1), mRNA.
0.002263	3.9	0.25641	17476732	Slc7a10	solute carrier family 7 (cationic amino acid transporter, y+ system), member 10	Mus musculus solute carrier family 7 (cationic amino acid transporter, y+ system), member 10 (Slc7a10), mRNA.
0.0187695	3.86	0.259067	17339395	Myom1	myomesin 1	Mus musculus myomesin 1 (Myom1), transcript variant 2, mRNA.
0.0013216	3.86	0.259067	17451390	Cmklr1	chemokine-like receptor 1	Mus musculus chemokine-like receptor 1 (Cmklr1), mRNA.
0.0071471	3.83	0.261097	17274021	Osr1	odd-skipped related 1 (Drosophila)	Mus musculus odd-skipped related 1 (Drosophila) (Osr1), mRNA.
0.0008804	3.8	0.263158	17502233	Slc27a1	solute carrier family 27 (fatty acid transporter), member 1	Mus musculus solute carrier family 27 (fatty acid transporter), member 1 (Slc27a1), mRNA.
0.0009299	3.79	0.263852	17244705	Acss3	acyl-CoA synthetase short-chain family member 3	Mus musculus acyl-CoA synthetase short-chain family member 3 (Acss3), transcript variant 1, mRNA.
0.0197028	3.79	0.263852	17269521	Acly	ATP citrate lyase	Mus musculus ATP citrate lyase (Acly), transcript variant 1, mRNA.
0.0046446	3.72	0.268817	17464626	Pon3	paraoxonase 3	Mus musculus paraoxonase 3 (Pon3), mRNA.
0.0056671	3.71	0.269542	17265096	Slc2a4	solute carrier family 2 (facilitated glucose transporter), member 4	Mus musculus solute carrier family 2 (facilitated glucose transporter), member 4 (Slc2a4), mRNA.
0.0013042	3.67	0.27248	17325904	Ccdc80	coiled-coil domain containing 80	Mus musculus coiled-coil domain containing 80 (Ccdc80), mRNA.
0.0036513	3.67	0.27248	17389510	Actc1	actin, alpha, cardiac muscle 1	Mus musculus actin, alpha, cardiac muscle 1 (Actc1), mRNA.
0.0015877	3.67	0.27248	17530653	Alas1	aminolevulinic acid synthase 1	Mus musculus aminolevulinic acid synthase 1 (Alas1), transcript variant 1, mRNA.
0.0081734	3.65	0.273973	17324404	Adipoq	adiponectin, C1Q and collagen domain containing	Mus musculus adiponectin, C1Q and collagen domain containing (Adipoq), mRNA.
3.21e-05	3.65	0.273973	17472536	Abcc9	ATP-binding cassette, sub-family C (CFTR/MRP), member 9	Mus musculus ATP-binding cassette, sub-family C (CFTR/MRP), member 9 (Abcc9), transcript variant 5, mRNA.
0.0020298	3.56	0.280899	17232135	Slc18b1	solute carrier family 18, subfamily B, member 1	Mus musculus solute carrier family 18, subfamily B, member 1 (Slc18b1), mRNA.
0.0016354	3.55	0.28169	17484909	Pnpla2	patatin-like phospholipase domain containing 2	Mus musculus patatin-like phospholipase domain containing 2 (Pnpla2), transcript variant 1, mRNA.
0.0173815	3.49	0.286533	17291881	F13a1	coagulation factor XIII, A1 subunit	Mus musculus coagulation factor XIII, A1 subunit (F13a1), transcript variant 2, mRNA.
0.0414	3.45	0.289855	17498750	Cd209g	CD209g antigen	Mus musculus CD209g antigen (Cd209g), mRNA.
0.013773	3.45	0.289855	17501633	Lpl	lipoprotein lipase	Mus musculus lipoprotein lipase (Lpl), mRNA.
0.000368	3.44	0.290698	17536436	Ar	androgen receptor	Mus musculus androgen receptor (Ar), mRNA.
0.0004374	3.41	0.293255	17328368	Myh11	myosin, heavy polypeptide 11, smooth muscle	Mus musculus myosin, heavy polypeptide 11, smooth muscle (Myh11), transcript variant 2, mRNA.
0.0016891	3.41	0.293255	17463205	Vwf	Von Willebrand factor	Mus musculus Von Willebrand factor homolog (Vwf), mRNA.
0.0236703	3.37	0.296736	17314577	Pfkm	phosphofructokinase, muscle	Mus musculus phosphofructokinase, muscle (Pfkm), transcript variant 1, mRNA.
0.0015519	3.34	0.299401	17378663	Myl9	myosin, light polypeptide 9, regulatory	Mus musculus myosin, light polypeptide 9, regulatory (Myl9), mRNA.
0.0004519	3.34	0.299401	17463305	LOC102636795	uncharacterized LOC102636795	PREDICTED: Mus musculus uncharacterized LOC102636795 (LOC102636795), transcript variant X2, ncRNA.
0.0016837	3.3	0.30303	17425701	Mir3095	microRNA 3095	Mus musculus microRNA 3095 (Mir3095), microRNA.
0.0075488	3.3	0.30303	17526707	Zbtb16	zinc finger and BTB domain containing 16	Mus musculus zinc finger and BTB domain containing 16 (Zbtb16), mRNA.
0.0058601	3.27	0.30581	17302869	Clybl	citrate lyase beta like	Mus musculus citrate lyase beta like (Clybl), mRNA.
0.007666	3.23	0.309598	17357236	Bscl2	Berardinelli-Seip congenital lipodystrophy 2 (seipin)	Mus musculus Berardinelli-Seip congenital lipodystrophy 2 homolog (seipin) (Bscl2), transcript variant 1, mRNA.
0.0119231	3.22	0.310559	17525894	Sorl1	sortilin-related receptor, LDLR class A repeats-containing	Mus musculus sortilin-related receptor, LDLR class A repeats-containing (Sorl1), mRNA.
0.0001994	3.18	0.314465	17290242	Net1	neuroepithelial cell transforming gene 1	Mus musculus neuroepithelial cell transforming gene 1 (Net1), transcript variant 2, mRNA.
0.0080447	3.18	0.314465	17468183	Actg2	actin, gamma 2, smooth muscle, enteric	Mus musculus actin, gamma 2, smooth muscle, enteric (Actg2), mRNA.
0.0017833	3.18	0.314465	17477811	Gys1	glycogen synthase 1, muscle	Mus musculus glycogen synthase 1, muscle (Gys1), mRNA.
0.002811	3.17	0.315457	17534110			predicted gene, 23613 [gene_biotype:snoRNA transcript_biotype:snoRNA]
0.0122321	3.16	0.316456	17527332	Nrg4	neuregulin 4	Mus musculus neuregulin 4 (Nrg4), mRNA.
0.0003139	3.14	0.318471	17252523	P2rx1	purinergic receptor P2X, ligand-gated ion channel, 1	Mus musculus purinergic receptor P2X, ligand-gated ion channel, 1 (P2rx1), mRNA.
0.0360747	3.14	0.318471	17363429	Aldh1a7	aldehyde dehydrogenase family 1, subfamily A7	Mus musculus aldehyde dehydrogenase family 1, subfamily A7 (Aldh1a7), mRNA.
0.0081642	3.12	0.320513	17518312	Snord16a	small nucleolar RNA, C/D box 16A	Mus musculus small nucleolar RNA, C/D box 16A (Snord16a), small nucleolar RNA.
0.0065186	3.11	0.321543	17469754	Cidec	cell death-inducing DFFA-like effector c	Mus musculus cell death-inducing DFFA-like effector c (Cidec), transcript variant 2, mRNA.
0.0006285	3.1	0.322581	17287160	Aspn	asporin	Mus musculus asporin (Aspn), transcript variant 2, mRNA.
0.00024	3.09	0.323625	17241849	Susd2	sushi domain containing 2	Mus musculus sushi domain containing 2 (Susd2), transcript variant 2, mRNA.
0.0002304	3.06	0.326797	17312209	Ly6e	lymphocyte antigen 6 complex, locus E	Mus musculus lymphocyte antigen 6 complex, locus E (Ly6e), transcript variant 1, mRNA.
0.0007824	3.05	0.327869	17434158			PREDICTED: Mus musculus protein FAM205A-like (LOC100041599), misc_RNA.
0.0017563	3.05	0.327869	17476119	Ppp1r14a	protein phosphatase 1, regulatory (inhibitor) subunit 14A	Mus musculus protein phosphatase 1, regulatory (inhibitor) subunit 14A (Ppp1r14a), mRNA.
0.0044671	3.05	0.327869	17487927	Lipe	lipase, hormone sensitive	Mus musculus lipase, hormone sensitive (Lipe), transcript variant 2, mRNA.
0.0321891	3.04	0.328947	17414729	Orm1	orosomucoid 1	Mus musculus orosomucoid 1 (Orm1), mRNA.
0.0166953	3.04	0.328947	17442187	Tmem120b	transmembrane protein 120B	Mus musculus transmembrane protein 120B (Tmem120b), mRNA.
0.0007617	3.03	0.330033	17248472			predicted gene 12122 [gene_biotype:sense_intronic transcript_biotype:sense_intronic]
8.5e-05	3.02	0.331126	17386090	Scn7a	sodium channel, voltage-gated, type VII, alpha	Mus musculus sodium channel, voltage-gated, type VII, alpha (Scn7a), mRNA.
0.0035227	2.99	0.334448	17413075			cdna:genscan chromosome:GRCm38:4:42242959:42244611:1 transcript_biotype:protein_coding
0.0006251	2.98	0.33557	17271350	Abca8a	ATP-binding cassette, sub-family A (ABC1), member 8a	Mus musculus ATP-binding cassette, sub-family A (ABC1), member 8a (Abca8a), mRNA.
0.0052189	2.98	0.33557	17319050	Mfng	MFNG O-fucosylpeptide 3-beta-N-acetylglucosaminyltransferase	Mus musculus MFNG O-fucosylpeptide 3-beta-N-acetylglucosaminyltransferase (Mfng), mRNA.
1.05e-05	2.98	0.33557	17433328	Per3	period circadian clock 3	Mus musculus period circadian clock 3 (Per3), transcript variant 1, mRNA.
0.0014819	2.97	0.3367	17229020	Fmo1	flavin containing monooxygenase 1	Mus musculus flavin containing monooxygenase 1 (Fmo1), mRNA.
0.0031819	2.97	0.3367	17315860	Slc1a3	solute carrier family 1 (glial high affinity glutamate transporter), member 3	Mus musculus solute carrier family 1 (glial high affinity glutamate transporter), member 3 (Slc1a3), mRNA.
0.000935	2.97	0.3367	17376276	Snord57	small nucleolar RNA, C/D box 57	Mus musculus small nucleolar RNA, C/D box 57 (Snord57), small nucleolar RNA.
0.0024693	2.97	0.3367	17385902	Slc38a11	solute carrier family 38, member 11	Mus musculus solute carrier family 38, member 11 (Slc38a11), mRNA.
0.0093142	2.97	0.3367	17476456	Hspb6	heat shock protein, alpha-crystallin-related, B6	Mus musculus heat shock protein, alpha-crystallin-related, B6 (Hspb6), mRNA.
0.0008534	2.96	0.337838	17370309	Ptgs1	prostaglandin-endoperoxide synthase 1	Mus musculus prostaglandin-endoperoxide synthase 1 (Ptgs1), mRNA.
0.0037378	2.96	0.337838	17412962			PREDICTED: Mus musculus predicted gene 17167 (Gm17167), mRNA.
0.0082127	2.96	0.337838	17474900	Zfp235	zinc finger protein 235	Mus musculus zinc finger protein 235 (Zfp235), mRNA.
0.015792	2.95	0.338983	17255058	Tmem100	transmembrane protein 100	Mus musculus transmembrane protein 100 (Tmem100), mRNA.
0.026348	2.95	0.338983	17273304	Cbr2	carbonyl reductase 2	Mus musculus carbonyl reductase 2 (Cbr2), mRNA.
0.0045849	2.95	0.338983	17415815	Pgm2	phosphoglucomutase 2	Mus musculus phosphoglucomutase 2 (Pgm2), mRNA.
0.0042192	2.94	0.340136	17281843	Dhrs7	dehydrogenase/reductase (SDR family) member 7	Mus musculus dehydrogenase/reductase (SDR family) member 7 (Dhrs7), mRNA.
0.0015635	2.93	0.341297	17307837	Ephx2	epoxide hydrolase 2, cytoplasmic	Mus musculus epoxide hydrolase 2, cytoplasmic (Ephx2), transcript variant 2, mRNA.
0.0264623	2.93	0.341297	17335506	Pi16	peptidase inhibitor 16	Mus musculus peptidase inhibitor 16 (Pi16), mRNA.
0.0004384	2.93	0.341297	17343299	Notch3	notch 3	Mus musculus notch 3 (Notch3), mRNA.
0.0091508	2.93	0.341297	17506532	Dpep1	dipeptidase 1 (renal)	Mus musculus dipeptidase 1 (renal) (Dpep1), mRNA.
0.0064703	2.92	0.342466	17288344	Zfp273	zinc finger protein 273	Mus musculus zinc finger protein 273 (Zfp273), mRNA.
0.0014661	2.92	0.342466	17291874	Nrn1	neuritin 1	Mus musculus neuritin 1 (Nrn1), mRNA.
0.0070407	2.92	0.342466	17469879	Timp4	tissue inhibitor of metalloproteinase 4	Mus musculus tissue inhibitor of metalloproteinase 4 (Timp4), mRNA.
0.0003437	2.92	0.342466	17526776	Ncam1	neural cell adhesion molecule 1	Mus musculus neural cell adhesion molecule 1 (Ncam1), transcript variant 1, mRNA.
0.0472262	2.91	0.343643	17279404	Pld4	phospholipase D family, member 4	Mus musculus phospholipase D family, member 4 (Pld4), mRNA.
0.005158	2.9	0.344828	17442719	Aacs	acetoacetyl-CoA synthetase	Mus musculus acetoacetyl-CoA synthetase (Aacs), mRNA.
0.0014662	2.9	0.344828	17505851	Nudt7	nudix (nucleoside diphosphate linked moiety X)-type motif 7	Mus musculus nudix (nucleoside diphosphate linked moiety X)-type motif 7 (Nudt7), transcript variant 3, mRNA.
3.3e-06	2.9	0.344828	17518616	Rbpms2	RNA binding protein with multiple splicing 2	Mus musculus RNA binding protein with multiple splicing 2 (Rbpms2), mRNA.
0.0045513	2.88	0.347222	17281721	Pygl	liver glycogen phosphorylase	Mus musculus liver glycogen phosphorylase (Pygl), mRNA.
0.0042095	2.88	0.347222	17306477	Slc7a8	solute carrier family 7 (cationic amino acid transporter, y+ system), member 8	Mus musculus solute carrier family 7 (cationic amino acid transporter, y+ system), member 8 (Slc7a8), mRNA.
0.0006746	2.88	0.347222	17329220	Ehhadh	enoyl-Coenzyme A, hydratase/3-hydroxyacyl Coenzyme A dehydrogenase	Mus musculus enoyl-Coenzyme A, hydratase/3-hydroxyacyl Coenzyme A dehydrogenase (Ehhadh), mRNA.
0.0114502	2.88	0.347222	17363925	8430431K14Rik	RIKEN cDNA 8430431K14 gene	Mus musculus RIKEN cDNA 8430431K14 gene (8430431K14Rik), long non-coding RNA.
0.0003946	2.87	0.348432	17402321	Pde5a	phosphodiesterase 5A, cGMP-specific	Mus musculus phosphodiesterase 5A, cGMP-specific (Pde5a), mRNA.
0.0006528	2.87	0.348432	17510948	Adgre5	adhesion G protein-coupled receptor E5	Mus musculus adhesion G protein-coupled receptor E5 (Adgre5), transcript variant 2, mRNA.
0.0224953	2.86	0.34965	17524930	Acp5	acid phosphatase 5, tartrate resistant	Mus musculus acid phosphatase 5, tartrate resistant (Acp5), transcript variant 2, mRNA.
0.0038548	2.85	0.350877	17219139	Rgs5	regulator of G-protein signaling 5	Mus musculus regulator of G-protein signaling 5 (Rgs5), transcript variant 2, mRNA.
0.0330484	2.85	0.350877	17409753	Agl	amylo-1,6-glucosidase, 4-alpha-glucanotransferase	Mus musculus amylo-1,6-glucosidase, 4-alpha-glucanotransferase (Agl), mRNA.
0.0049402	2.85	0.350877	17463909	Mgst1	microsomal glutathione S-transferase 1	Mus musculus microsomal glutathione S-transferase 1 (Mgst1), mRNA.
4.33e-05	2.84	0.352113	17241130	Slc29a3	solute carrier family 29 (nucleoside transporters), member 3	Mus musculus solute carrier family 29 (nucleoside transporters), member 3 (Slc29a3), mRNA.
0.0102434	2.84	0.352113	17315635	Ghr	growth hormone receptor	Mus musculus growth hormone receptor (Ghr), transcript variant 2, mRNA.
0.0051929	2.84	0.352113	17365728	Gpam	glycerol-3-phosphate acyltransferase, mitochondrial	Mus musculus glycerol-3-phosphate acyltransferase, mitochondrial (Gpam), mRNA.
0.0113368	2.83	0.353357	17287414	Sfxn1	sideroflexin 1	Mus musculus sideroflexin 1 (Sfxn1), mRNA.
0.0006696	2.83	0.353357	17315002	Mettl7a1	methyltransferase like 7A1	Mus musculus methyltransferase like 7A1 (Mettl7a1), mRNA.
0.0015605	2.83	0.353357	17548468	Rbpms2	RNA binding protein with multiple splicing 2	predicted gene 3470 [gene_biotype:processed_pseudogene transcript_biotype:processed_pseudogene]
0.0059214	2.81	0.355872	17318089	Ly6c1	lymphocyte antigen 6 complex, locus C1	Mus musculus lymphocyte antigen 6 complex, locus C1 (Ly6c1), transcript variant 3, mRNA.
0.0034007	2.81	0.355872	17393173	Pxmp4	peroxisomal membrane protein 4	Mus musculus peroxisomal membrane protein 4 (Pxmp4), mRNA.
0.0036502	2.8	0.357143	17462843	Cd163	CD163 antigen	Mus musculus CD163 antigen (Cd163), transcript variant 1, mRNA.
0.0051637	2.8	0.357143	17481550	Olfml1	olfactomedin-like 1	Mus musculus olfactomedin-like 1 (Olfml1), mRNA.
0.0110701	2.8	0.357143	17482021	Pde3b	phosphodiesterase 3B, cGMP-inhibited	Mus musculus phosphodiesterase 3B, cGMP-inhibited (Pde3b), mRNA.
0.0036038	2.79	0.358423	17457876	Gstk1	glutathione S-transferase kappa 1	Mus musculus glutathione S-transferase kappa 1 (Gstk1), mRNA.
0.0044729	2.78	0.359712	17405908	Bche	butyrylcholinesterase	Mus musculus butyrylcholinesterase (Bche), mRNA.
0.0031492	2.76	0.362319	17245648	Slc16a7	solute carrier family 16 (monocarboxylic acid transporters), member 7	Mus musculus solute carrier family 16 (monocarboxylic acid transporters), member 7 (Slc16a7), mRNA.
0.0083142	2.76	0.362319	17434163			PREDICTED: Mus musculus protein FAM205A-like (LOC102637606), misc_RNA.
0.0024005	2.76	0.362319	17477979	Dbp	D site albumin promoter binding protein	Mus musculus D site albumin promoter binding protein (Dbp), mRNA.
0.0322635	2.75	0.363636	17284037	Mpc1	mitochondrial pyruvate carrier 1	Mus musculus brain protein 44-like protein (Brp44l) mRNA, complete cds.
0.0001262	2.75	0.363636	17363624	Fam122a	family with sequence similarity 122, member A	Mus musculus family with sequence similarity 122, member A (Fam122a), mRNA.
0.0003015	2.75	0.363636	17479148	B130024G19Rik	RIKEN cDNA B130024G19 gene	Mus musculus RIKEN cDNA B130024G19 gene (B130024G19Rik), long non-coding RNA.
0.032768	2.74	0.364964	17337794			predicted gene, 25135 [gene_biotype:snRNA transcript_biotype:snRNA]
0.0467627	2.74	0.364964	17427746	Prkaa2	protein kinase, AMP-activated, alpha 2 catalytic subunit	Mus musculus protein kinase, AMP-activated, alpha 2 catalytic subunit (Prkaa2), mRNA.
0.0012403	2.73	0.3663	17256959	Grn	granulin	Mus musculus granulin (Grn), mRNA.
0.0029382	2.73	0.3663	17295503	Mccc2	methylcrotonoyl-Coenzyme A carboxylase 2 (beta)	Mus musculus methylcrotonoyl-Coenzyme A carboxylase 2 (beta) (Mccc2), mRNA.
0.0023396	2.73	0.3663	17344124			RIKEN cDNA 1110038B12 gene [gene_biotype:processed_transcript transcript_biotype:retained_intron]
0.0010169	2.72	0.367647	17357700	Ms4a4d	membrane-spanning 4-domains, subfamily A, member 4D	Mus musculus membrane-spanning 4-domains, subfamily A, member 4D (Ms4a4d), mRNA.
0.0005954	2.72	0.367647	17396152	Car3	carbonic anhydrase 3	Mus musculus carbonic anhydrase 3 (Car3), mRNA.
0.0011367	2.72	0.367647	17413061			PREDICTED: Mus musculus predicted gene 17167 (Gm17167), mRNA.
0.0345886	2.72	0.367647	17520425	Pcolce2	procollagen C-endopeptidase enhancer 2	Mus musculus procollagen C-endopeptidase enhancer 2 (Pcolce2), mRNA.
0.022204	2.71	0.369004	17255064	Mmd	monocyte to macrophage differentiation-associated	Mus musculus monocyte to macrophage differentiation-associated (Mmd), mRNA.
0.0066309	2.71	0.369004	17280913	Nova1	neuro-oncological ventral antigen 1	Mus musculus neuro-oncological ventral antigen 1 (Nova1), mRNA.
0.003089	2.71	0.369004	17427961	Cpt2	carnitine palmitoyltransferase 2	Mus musculus carnitine palmitoyltransferase 2 (Cpt2), mRNA.
0.0002922	2.7	0.37037	17359531	Marveld1	MARVEL (membrane-associating) domain containing 1	Mus musculus MARVEL (membrane-associating) domain containing 1 (Marveld1), mRNA.
0.0026202	2.7	0.37037	17411323	Acadm	acyl-Coenzyme A dehydrogenase, medium chain	Mus musculus acyl-Coenzyme A dehydrogenase, medium chain (Acadm), mRNA.
0.007767	2.69	0.371747	17318502	Dgat1	diacylglycerol O-acyltransferase 1	Mus musculus diacylglycerol O-acyltransferase 1 (Dgat1), mRNA.
0.0013359	2.69	0.371747	17358098	E030003E18Rik	RIKEN cDNA E030003E18 gene	Mus musculus RIKEN cDNA E030003E18 gene (E030003E18Rik), long non-coding RNA.
0.0252349	2.69	0.371747	17423030	Penk	preproenkephalin	Mus musculus preproenkephalin (Penk), mRNA.
0.0007102	2.68	0.373134	17351196	Apcdd1	adenomatosis polyposis coli down-regulated 1	Mus musculus adenomatosis polyposis coli down-regulated 1 (Apcdd1), mRNA.
0.0008649	2.68	0.373134	17412952			PREDICTED: Mus musculus predicted gene, 29804 (Gm29804), mRNA.
0.0194988	2.68	0.373134	17461942	Pparg	peroxisome proliferator activated receptor gamma	Mus musculus peroxisome proliferator activated receptor gamma (Pparg), transcript variant 1, mRNA.
6.37e-05	2.68	0.373134	17512440	Zdhhc1	zinc finger, DHHC domain containing 1	Mus musculus zinc finger, DHHC domain containing 1 (Zdhhc1), mRNA.
0.0139769	2.67	0.374532	17297495			predicted gene, 25328 [gene_biotype:snRNA transcript_biotype:snRNA]
0.0081755	2.67	0.374532	17394297	Pltp	phospholipid transfer protein	Mus musculus phospholipid transfer protein (Pltp), mRNA.
0.0173671	2.67	0.374532	17472063	Hebp1	heme binding protein 1	Mus musculus heme binding protein 1 (Hebp1), mRNA.
2.91e-05	2.66	0.37594	17391339	Mall	mal, T cell differentiation protein-like	Mus musculus mal, T cell differentiation protein-like (Mall), mRNA.
0.0034141	2.66	0.37594	17440618	Mir701	microRNA 701	Mus musculus microRNA 701 (Mir701), microRNA.
0.0033942	2.66	0.37594	17450989	Pxmp2	peroxisomal membrane protein 2	Mus musculus peroxisomal membrane protein 2 (Pxmp2), mRNA.
0.0006988	2.65	0.377358	17427970	Podn	podocan	Mus musculus podocan (Podn), transcript variant 1, mRNA.
0.0004293	2.65	0.377358	17434290			PREDICTED: Mus musculus predicted gene 9615 (Gm9615), transcript variant X2, misc_RNA.
0.0073396	2.64	0.378788	17271399	Abca9	ATP-binding cassette, sub-family A (ABC1), member 9	Mus musculus ATP-binding cassette, sub-family A (ABC1), member 9 (Abca9), mRNA.
0.0018078	2.64	0.378788	17295987	Rgs7bp	regulator of G-protein signalling 7 binding protein	Mus musculus regulator of G-protein signalling 7 binding protein (Rgs7bp), mRNA.
0.0014282	2.64	0.378788	17309118	Tbc1d4	TBC1 domain family, member 4	Mus musculus TBC1 domain family, member 4 (Tbc1d4), mRNA.
0.0004009	2.64	0.378788	17444106	Lfng	LFNG O-fucosylpeptide 3-beta-N-acetylglucosaminyltransferase	Mus musculus LFNG O-fucosylpeptide 3-beta-N-acetylglucosaminyltransferase (Lfng), mRNA.
0.0237503	2.63	0.380228	17211405	Gsta3	glutathione S-transferase, alpha 3	Mus musculus glutathione S-transferase, alpha 3 (Gsta3), transcript variant 1, mRNA.
0.0008544	2.63	0.380228	17367963	Entpd2	ectonucleoside triphosphate diphosphohydrolase 2	Mus musculus ectonucleoside triphosphate diphosphohydrolase 2 (Entpd2), mRNA.
0.0006228	2.63	0.380228	17385422	Acvr1c	activin A receptor, type IC	Mus musculus activin A receptor, type IC (Acvr1c), transcript variant 2, mRNA.
0.001582	2.63	0.380228	17434095			PREDICTED: Mus musculus protein FAM205A-like (LOC100041536), misc_RNA.
0.0178471	2.63	0.380228	17498722	Retn	resistin	Mus musculus resistin (Retn), transcript variant 2, mRNA.
0.000138	2.62	0.381679	17315519	Hoxc6	homeobox C6	Mus musculus homeobox C6 (Hoxc6), mRNA.
0.0217231	2.61	0.383142	17366932	Mir466h	microRNA 466h	Mus musculus microRNA 466h (Mir466h), microRNA.
0.0044135	2.61	0.383142	17410390	Hadh	hydroxyacyl-Coenzyme A dehydrogenase	Mus musculus hydroxyacyl-Coenzyme A dehydrogenase (Hadh), mRNA.
0.0034174	2.61	0.383142	17460831	Aldh1l1	aldehyde dehydrogenase 1 family, member L1	Mus musculus aldehyde dehydrogenase 1 family, member L1 (Aldh1l1), mRNA.
0.0473411	2.61	0.383142	17543691	Phka1	phosphorylase kinase alpha 1	Mus musculus phosphorylase kinase alpha 1 (Phka1), transcript variant 1, mRNA.
0.0020047	2.6	0.384615	17393575			RIKEN cDNA 4930518I15 gene [gene_biotype:protein_coding transcript_biotype:protein_coding]
0.0010746	2.6	0.384615	17406221	Gucy1a3	guanylate cyclase 1, soluble, alpha 3	Mus musculus guanylate cyclase 1, soluble, alpha 3 (Gucy1a3), mRNA.
0.0025075	2.6	0.384615	17460826	Klf15	Kruppel-like factor 15	Mus musculus Kruppel-like factor 15 (Klf15), mRNA.
0.0160659	2.59	0.3861	17294023	Zfp738	zinc finger protein 738	Mus musculus zinc finger protein 738 (Zfp738), mRNA.
0.020213	2.59	0.3861	17326814			predicted gene, 25908 [gene_biotype:rRNA transcript_biotype:rRNA]
0.0031479	2.59	0.3861	17411201	Nexn	nexilin	Mus musculus nexilin (Nexn), mRNA.
0.0034859	2.58	0.387597	17383633	Crat	carnitine acetyltransferase	Mus musculus carnitine acetyltransferase (Crat), mRNA.
0.0004615	2.58	0.387597	17426784	2310067E19Rik	RIKEN cDNA 2310067E19 gene	PREDICTED: Mus musculus RIKEN cDNA 2310067E19 gene (2310067E19Rik), transcript variant X2, misc_RNA.
0.0023022	2.58	0.387597	17458813	Aqp1	aquaporin 1	Mus musculus aquaporin 1 (Aqp1), mRNA.
0.0023966	2.57	0.389105	17229036	Fmo2	flavin containing monooxygenase 2	Mus musculus flavin containing monooxygenase 2 (Fmo2), mRNA.
0.0068768	2.57	0.389105	17384220			PREDICTED: Mus musculus predicted gene 13403 (Gm13403), transcript variant X2, misc_RNA.
0.0092019	2.57	0.389105	17497612	Echs1	enoyl Coenzyme A hydratase, short chain, 1, mitochondrial	Mus musculus enoyl Coenzyme A hydratase, short chain, 1, mitochondrial (Echs1), mRNA.
0.0122069	2.56	0.390625	17424407			predicted gene 13303 [gene_biotype:unprocessed_pseudogene transcript_biotype:unprocessed_pseudogene]
0.0011774	2.56	0.390625	17428276			Non-coding transcript identified by NONCODE: Linc
0.0058808	2.56	0.390625	17447365	Htra3	HtrA serine peptidase 3	Mus musculus HtrA serine peptidase 3 (Htra3), transcript variant 2, mRNA.
0.0015087	2.56	0.390625	17455386	Slc46a3	solute carrier family 46, member 3	Mus musculus solute carrier family 46, member 3 (Slc46a3), mRNA.
0.0026516	2.56	0.390625	17493869	P2ry6	pyrimidinergic receptor P2Y, G-protein coupled, 6	Mus musculus pyrimidinergic receptor P2Y, G-protein coupled, 6 (P2ry6), mRNA.
0.0065269	2.55	0.392157	17258638			Mus musculus small nucleolar RNA, C/D box 1C (Snord1c), small nucleolar RNA.
0.0035469	2.55	0.392157	17288917	Mef2c	myocyte enhancer factor 2C	Mus musculus myocyte enhancer factor 2C (Mef2c), transcript variant 1, mRNA.
0.0150665	2.55	0.392157	17378898	Adig	adipogenin	Mus musculus adipogenin (Adig), mRNA.
0.0263955	2.55	0.392157	17539536	Vegfd	vascular endothelial growth factor D	Mus musculus c-fos induced growth factor (Figf), transcript variant 2, mRNA.
0.0065639	2.54	0.393701	17263031			predicted gene, 24253 [gene_biotype:snoRNA transcript_biotype:snoRNA]
0.0055331	2.54	0.393701	17263535	Srebf1	sterol regulatory element binding transcription factor 1	Mus musculus sterol regulatory element binding transcription factor 1 (Srebf1), transcript variant 2, mRNA.
0.012065	2.54	0.393701	17428217	Cdkn2c	cyclin-dependent kinase inhibitor 2C (p18, inhibits CDK4)	Mus musculus cyclin-dependent kinase inhibitor 2C (p18, inhibits CDK4) (Cdkn2c), transcript variant 1, mRNA.
0.0009908	2.54	0.393701	17548738			Non-coding transcript identified by NONCODE: Sense No Exonic
0.0009908	2.54	0.393701	17548740			Non-coding transcript identified by NONCODE: Sense No Exonic
0.0009908	2.54	0.393701	17548742			Non-coding transcript identified by NONCODE: Sense No Exonic
0.0115585	2.53	0.395257	17224971	Pid1	phosphotyrosine interaction domain containing 1	Mus musculus phosphotyrosine interaction domain containing 1 (Pid1), mRNA.
0.0462895	2.53	0.395257	17367102	Mrc1	mannose receptor, C type 1	Mus musculus mannose receptor, C type 1 (Mrc1), mRNA.
0.0012405	2.53	0.395257	17503031	Prkaca	protein kinase, cAMP dependent, catalytic, alpha	Mus musculus protein kinase, cAMP dependent, catalytic, alpha (Prkaca), transcript variant 2, mRNA.
0.0037394	2.53	0.395257	17503397	Man2b1	mannosidase 2, alpha B1	Mus musculus mannosidase 2, alpha B1 (Man2b1), mRNA.
0.0107787	2.52	0.396825	17259383	Slc25a10	solute carrier family 25 (mitochondrial carrier, dicarboxylate transporter), member 10	Mus musculus solute carrier family 25 (mitochondrial carrier, dicarboxylate transporter), member 10 (Slc25a10), mRNA.
0.0043576	2.52	0.396825	17356369	Cd248	CD248 antigen, endosialin	Mus musculus CD248 antigen, endosialin (Cd248), mRNA.
0.0012094	2.52	0.396825	17473127	Myadm	myeloid-associated differentiation marker	Mus musculus myeloid-associated differentiation marker (Myadm), transcript variant 1, mRNA.
0.0256331	2.52	0.396825	17475818	AF357399	snoRNA AF357399	Mus musculus snoRNA AF357399 (AF357399), small nucleolar RNA.
0.0023082	2.52	0.396825	17480036	Fzd4	frizzled class receptor 4	Mus musculus frizzled homolog 4 (Drosophila) (Fzd4), mRNA.
0.0020506	2.52	0.396825	17489420	Fxyd1	FXYD domain-containing ion transport regulator 1	Mus musculus FXYD domain-containing ion transport regulator 1 (Fxyd1), transcript variant 1, mRNA.
0.0388586	2.52	0.396825	17502462	Tmem38a	transmembrane protein 38A	Mus musculus transmembrane protein 38A (Tmem38a), mRNA.
0.0100661	2.51	0.398406	17305070	Ldb3	LIM domain binding 3	Mus musculus LIM domain binding 3 (Ldb3), transcript variant 2, mRNA.
0.0341899	2.51	0.398406	17328829	Slc25a1	solute carrier family 25 (mitochondrial carrier, citrate transporter), member 1	Mus musculus solute carrier family 25 (mitochondrial carrier, citrate transporter), member 1 (Slc25a1), mRNA.
0.0057546	2.51	0.398406	17340673	Fndc1	fibronectin type III domain containing 1	Mus musculus fibronectin type III domain containing 1 (Fndc1), mRNA.
0.0484136	2.51	0.398406	17351053	Csf1r	colony stimulating factor 1 receptor	Mus musculus colony stimulating factor 1 receptor (Csf1r), mRNA.
0.0040184	2.5	0.4	17413000			Mus musculus predicted gene 3893 (Gm3893), long non-coding RNA.
0.0042366	2.5	0.4	17434112			PREDICTED: Mus musculus protein FAM205A-like (LOC102637418), transcript variant X1, mRNA.
0.0062824	2.5	0.4	17507209	Cd209c	CD209c antigen	Mus musculus CD209c antigen (Cd209c), mRNA.
0.0006875	2.49	0.401606	17318983	Tst	thiosulfate sulfurtransferase, mitochondrial	Mus musculus thiosulfate sulfurtransferase, mitochondrial (Tst), mRNA.
0.0131098	2.49	0.401606	17448064	Lgi2	leucine-rich repeat LGI family, member 2	Mus musculus leucine-rich repeat LGI family, member 2 (Lgi2), transcript variant 2, mRNA.
0.0100812	2.48	0.403226	17223863	Idh1	isocitrate dehydrogenase 1 (NADP+), soluble	Mus musculus isocitrate dehydrogenase 1 (NADP+), soluble (Idh1), transcript variant 1, mRNA.
0.0010043	2.48	0.403226	17373521	Chst1	carbohydrate (keratan sulfate Gal-6) sulfotransferase 1	Mus musculus carbohydrate (keratan sulfate Gal-6) sulfotransferase 1 (Chst1), mRNA.
0.0170936	2.48	0.403226	17540378	Maob	monoamine oxidase B	Mus musculus monoamine oxidase B (Maob), mRNA.
0.000192	2.47	0.404858	17237451	Ptprb	protein tyrosine phosphatase, receptor type, B	Mus musculus protein tyrosine phosphatase, receptor type, B (Ptprb), mRNA.
0.0145665	2.47	0.404858	17272461	Cygb	cytoglobin	Mus musculus cytoglobin (Cygb), mRNA.
0.003213	2.47	0.404858	17304523	Stab1	stabilin 1	Mus musculus stabilin 1 (Stab1), mRNA.
0.000662	2.47	0.404858	17358274	Dock8	dedicator of cytokinesis 8	Mus musculus dedicator of cytokinesis 8 (Dock8), mRNA.
0.0105407	2.47	0.404858	17419405	Snora16a	small nucleolar RNA, H/ACA box 16A	Mus musculus small nucleolar RNA, H/ACA box 16A (Snora16a), small nucleolar RNA.
0.0030088	2.46	0.406504	17282343	Adam4	a disintegrin and metallopeptidase domain 4	Mus musculus a disintegrin and metallopeptidase domain 4 (Adam4), mRNA.
0.0007727	2.46	0.406504	17391834	Siglec1	sialic acid binding Ig-like lectin 1, sialoadhesin	Mus musculus sialic acid binding Ig-like lectin 1, sialoadhesin (Siglec1), mRNA.
0.0015799	2.46	0.406504	17498467	Ano1	anoctamin 1, calcium activated chloride channel	Mus musculus anoctamin 1, calcium activated chloride channel (Ano1), transcript variant 2, mRNA.
0.0178309	2.45	0.408163	17322486			predicted gene 20695 [gene_biotype:protein_coding transcript_biotype:processed_transcript]
0.0004659	2.45	0.408163	17324110	Snord66	small nucleolar RNA, C/D box 66	Mus musculus small nucleolar RNA, C/D box 66 (Snord66), small nucleolar RNA.
0.0043018	2.45	0.408163	17516098	Siae	sialic acid acetylesterase	Mus musculus sialic acid acetylesterase (Siae), mRNA.
0.0154601	2.44	0.409836	17219895			predicted gene, 25993 [gene_biotype:miRNA transcript_biotype:miRNA]
0.0069117	2.44	0.409836	17287005	Cap2	CAP, adenylate cyclase-associated protein, 2 (yeast)	Mus musculus CAP, adenylate cyclase-associated protein, 2 (yeast) (Cap2), mRNA.
0.0030866	2.44	0.409836	17334846	Tmem8	transmembrane protein 8 (five membrane-spanning domains)	Mus musculus transmembrane protein 8 (five membrane-spanning domains) (Tmem8), mRNA.
0.0016232	2.44	0.409836	17458393	Tmem176a	transmembrane protein 176A	Mus musculus transmembrane protein 176A (Tmem176a), transcript variant 2, mRNA.
0.001611	2.43	0.411523	17488179	Ltbp4	latent transforming growth factor beta binding protein 4	Mus musculus latent transforming growth factor beta binding protein 4 (Ltbp4), transcript variant 2, mRNA.
0.0006769	2.42	0.413223	17233306	Slc35f1	solute carrier family 35, member F1	Mus musculus solute carrier family 35, member F1 (Slc35f1), mRNA.
0.0003927	2.42	0.413223	17340197	Epas1	endothelial PAS domain protein 1	Mus musculus endothelial PAS domain protein 1 (Epas1), mRNA.
0.0037963	2.42	0.413223	17450718	Fam69a	family with sequence similarity 69, member A	Mus musculus family with sequence similarity 69, member A (Fam69a), mRNA.
0.0294554	2.42	0.413223	17467062	Inmt	indolethylamine N-methyltransferase	Mus musculus indolethylamine N-methyltransferase (Inmt), mRNA.
0.0006588	2.42	0.413223	17542419	L1cam	L1 cell adhesion molecule	Mus musculus L1 cell adhesion molecule (L1cam), mRNA.
0.0154715	2.41	0.414938	17250740	Snord49b	small nucleolar RNA, C/D box 49B	Mus musculus small nucleolar RNA, C/D box 49B (Snord49b), small nucleolar RNA.
0.0441442	2.41	0.414938	17330497			predicted gene, 25989 [gene_biotype:snoRNA transcript_biotype:snoRNA]
0.0001979	2.41	0.414938	17411492			PREDICTED: Mus musculus predicted gene 11783 (Gm11783), transcript variant X5, ncRNA.
0.0001002	2.41	0.414938	17492244	Ntrk3	neurotrophic tyrosine kinase, receptor, type 3	Mus musculus neurotrophic tyrosine kinase, receptor, type 3 (Ntrk3), transcript variant 1, mRNA.
0.0004878	2.41	0.414938	17518933	9530091C08Rik	RIKEN cDNA 9530091C08 gene	Mus musculus RIKEN cDNA 9530091C08 gene (9530091C08Rik), long non-coding RNA.
0.0066999	2.4	0.416667	17287243			predicted gene, 25394 [gene_biotype:snoRNA transcript_biotype:snoRNA]
0.0077369	2.39	0.41841	17257444	Ace	angiotensin I converting enzyme (peptidyl-dipeptidase A) 1	Mus musculus angiotensin I converting enzyme (peptidyl-dipeptidase A) 1 (Ace), transcript variant 3, mRNA.
0.001552	2.39	0.41841	17265748	Aspa	aspartoacylase	Mus musculus aspartoacylase (Aspa), mRNA.
0.0011215	2.39	0.41841	17284114	Ckb	creatine kinase, brain	Mus musculus creatine kinase, brain (Ckb), mRNA.
0.013498	2.39	0.41841	17316780	Angpt1	angiopoietin 1	Mus musculus angiopoietin 1 (Angpt1), transcript variant 2, mRNA.
0.0025719	2.39	0.41841	17437385	Sod3	superoxide dismutase 3, extracellular	Mus musculus superoxide dismutase 3, extracellular (Sod3), mRNA.
0.0029124	2.39	0.41841	17479736	Tm6sf1	transmembrane 6 superfamily member 1	Mus musculus transmembrane 6 superfamily member 1 (Tm6sf1), transcript variant 2, mRNA.
0.0035719	2.39	0.41841	17481682			predicted gene, 24888 [gene_biotype:snoRNA transcript_biotype:snoRNA]
0.0046002	2.39	0.41841	17508544	Adrb3	adrenergic receptor, beta 3	Mus musculus adrenergic receptor, beta 3 (Adrb3), mRNA.
0.0045006	2.39	0.41841	17541780	Cxx1b	CAAX box 1B	Mus musculus CAAX box 1B (Cxx1b), mRNA.
0.0048009	2.38	0.420168	17271281	Fam20a	family with sequence similarity 20, member A	Mus musculus family with sequence similarity 20, member A (Fam20a), mRNA.
0.0014648	2.38	0.420168	17453454	Eln	elastin	Mus musculus elastin (Eln), mRNA.
0.0003368	2.38	0.420168	17511142	Nfix	nuclear factor I/X	Mus musculus nuclear factor I/X (Nfix), transcript variant 3, mRNA.
9.93e-05	2.38	0.420168	17548110	Ppnr	per-pentamer repeat gene	M.musculus mp41 mRNA.
0.0071469	2.37	0.421941	17434236			Mus musculus predicted gene 3893 (Gm3893), long non-coding RNA.
0.0010555	2.37	0.421941	17439037	Parm1	prostate androgen-regulated mucin-like protein 1	Mus musculus prostate androgen-regulated mucin-like protein 1 (Parm1), mRNA.
0.0009494	2.36	0.423729	17265733	Ctns	cystinosis, nephropathic	Mus musculus cystinosis, nephropathic (Ctns), mRNA.
0.0050008	2.36	0.423729	17325069	Heg1	heart development protein with EGF-like domains 1	Mus musculus HEG homolog 1 (zebrafish) (Heg1), mRNA.
0.0361997	2.36	0.423729	17464614	Pon1	paraoxonase 1	Mus musculus paraoxonase 1 (Pon1), mRNA.
0.0013646	2.36	0.423729	17526813	Pts	6-pyruvoyl-tetrahydropterin synthase	Mus musculus 6-pyruvoyl-tetrahydropterin synthase (Pts), mRNA.
0.039156	2.36	0.423729	17544061	Cysltr1	cysteinyl leukotriene receptor 1	Mus musculus cysteinyl leukotriene receptor 1 (Cysltr1), transcript variant 2, mRNA.
0.0004262	2.35	0.425532	17351027	Pdgfrb	platelet derived growth factor receptor, beta polypeptide	Mus musculus platelet derived growth factor receptor, beta polypeptide (Pdgfrb), transcript variant 1, mRNA.
0.0116406	2.35	0.425532	17355264	Mc2r	melanocortin 2 receptor	Mus musculus melanocortin 2 receptor (Mc2r), transcript variant 1, mRNA.
0.007364	2.35	0.425532	17381717	Itga8	integrin alpha 8	Mus musculus integrin alpha 8 (Itga8), mRNA.
8.24e-05	2.35	0.425532	17407306	Npr1	natriuretic peptide receptor 1	Mus musculus natriuretic peptide receptor 1 (Npr1), mRNA.
0.0436644	2.35	0.425532	17462729	Clec4a1	C-type lectin domain family 4, member a1	Mus musculus C-type lectin domain family 4, member a1 (Clec4a1), mRNA.
0.0004866	2.35	0.425532	17483696	Tgfb1i1	transforming growth factor beta 1 induced transcript 1	Mus musculus transforming growth factor beta 1 induced transcript 1 (Tgfb1i1), transcript variant 1, mRNA.
0.0075891	2.35	0.425532	17493298	Tmem126b	transmembrane protein 126B	Mus musculus transmembrane protein 126B (Tmem126b), mRNA.
0.011682	2.35	0.425532	17497704	Cox8b	cytochrome c oxidase subunit VIIIb	Mus musculus cytochrome c oxidase subunit VIIIb (Cox8b), mRNA.
0.0330257	2.34	0.42735	17249787	Gpx3	glutathione peroxidase 3	Mus musculus glutathione peroxidase 3 (Gpx3), mRNA.
0.0007054	2.34	0.42735	17435282	Nos3	nitric oxide synthase 3, endothelial cell	Mus musculus nitric oxide synthase 3, endothelial cell (Nos3), mRNA.
0.0086268	2.34	0.42735	17470060	Rassf4	Ras association (RalGDS/AF-6) domain family member 4	Mus musculus Ras association (RalGDS/AF-6) domain family member 4 (Rassf4), mRNA.
0.0014233	2.33	0.429185	17410031	Synpo2	synaptopodin 2	Mus musculus synaptopodin 2 (Synpo2), mRNA.
0.0002634	2.33	0.429185	17452562			expressed sequence AI480526 [gene_biotype:lincRNA transcript_biotype:lincRNA]
0.0022011	2.33	0.429185	17510906	Tecr	trans-2,3-enoyl-CoA reductase	Mus musculus trans-2,3-enoyl-CoA reductase (Tecr), transcript variant 2, mRNA.
0.0081911	2.32	0.431034	17333320	Mrgprh	MAS-related GPR, member H	Mus musculus MAS-related GPR, member H (Mrgprh), mRNA.
0.0018147	2.32	0.431034	17336086	Adamts10	a disintegrin-like and metallopeptidase (reprolysin type) with thrombospondin type 1 motif, 10	Mus musculus a disintegrin-like and metallopeptidase (reprolysin type) with thrombospondin type 1 motif, 10 (Adamts10), transcript variant 1, mRNA.
0.0078911	2.32	0.431034	17340817	Slc22a3	solute carrier family 22 (organic cation transporter), member 3	Mus musculus solute carrier family 22 (organic cation transporter), member 3 (Slc22a3), mRNA.
0.0012539	2.32	0.431034	17352884	Cdh2	cadherin 2	Mus musculus cadherin 2 (Cdh2), mRNA.
0.0005457	2.32	0.431034	17363626	Pgm5	phosphoglucomutase 5	Mus musculus phosphoglucomutase 5 (Pgm5), mRNA.
0.0021968	2.32	0.431034	17373222	Acp2	acid phosphatase 2, lysosomal	Mus musculus acid phosphatase 2, lysosomal (Acp2), mRNA.
0.0316426	2.31	0.4329	17313858			Mus musculus microRNA let7c-2 (Mirlet7c-2), microRNA.
0.0018138	2.31	0.4329	17422732	Mxra8	matrix-remodelling associated 8	Mus musculus matrix-remodelling associated 8 (Mxra8), mRNA.
0.0023367	2.31	0.4329	17539303	Phka2	phosphorylase kinase alpha 2	Mus musculus phosphorylase kinase alpha 2 (Phka2), transcript variant 3, mRNA.
0.0083115	2.31	0.4329	17548213			predicted gene 13770 [gene_biotype:processed_pseudogene transcript_biotype:processed_pseudogene]
0.0002193	2.3	0.434783	17218907	Nme7	NME/NM23 family member 7	Mus musculus NME/NM23 family member 7 (Nme7), transcript variant 3, mRNA.
0.0034119	2.3	0.434783	17268120	Pdk2	pyruvate dehydrogenase kinase, isoenzyme 2	Mus musculus pyruvate dehydrogenase kinase, isoenzyme 2 (Pdk2), mRNA.
0.0003116	2.3	0.434783	17271307	Abca8b	ATP-binding cassette, sub-family A (ABC1), member 8b	Mus musculus ATP-binding cassette, sub-family A (ABC1), member 8b (Abca8b), mRNA.
0.0010643	2.3	0.434783	17292107	Tbc1d7	TBC1 domain family, member 7	Mus musculus TBC1 domain family, member 7 (Tbc1d7), transcript variant 1, mRNA.
0.0063397	2.3	0.434783	17350869	Isoc1	isochorismatase domain containing 1	Mus musculus isochorismatase domain containing 1 (Isoc1), mRNA.
0.0004697	2.3	0.434783	17449084	Igfbp7	insulin-like growth factor binding protein 7	Mus musculus insulin-like growth factor binding protein 7 (Igfbp7), transcript variant 1, mRNA.
0.0036279	2.3	0.434783	17460665	Mgll	monoglyceride lipase	Mus musculus monoglyceride lipase (Mgll), transcript variant 3, mRNA.
0.0021253	2.3	0.434783	17486807	Ehd2	EH-domain containing 2	Mus musculus EH-domain containing 2 (Ehd2), mRNA.
0.002228	2.29	0.436681	17405482	P2ry12	purinergic receptor P2Y, G-protein coupled 12	Mus musculus purinergic receptor P2Y, G-protein coupled 12 (P2ry12), mRNA.
0.0135727	2.29	0.436681	17421074	Hspb7	heat shock protein family, member 7 (cardiovascular)	Mus musculus heat shock protein family, member 7 (cardiovascular) (Hspb7), mRNA.
0.0020335	2.29	0.436681	17499335	Tmem255b	transmembrane protein 255B	Mus musculus transmembrane protein 255B (Tmem255b), transcript variant 1, mRNA.
0.008815	2.28	0.438596	17312637	Apol6	apolipoprotein L 6	Mus musculus apolipoprotein L 6 (Apol6), transcript variant 2, mRNA.
0.004465	2.28	0.438596	17312759	Cyth4	cytohesin 4	Mus musculus cytohesin 4 (Cyth4), mRNA.
0.0043075	2.28	0.438596	17346150	Lrg1	leucine-rich alpha-2-glycoprotein 1	Mus musculus leucine-rich alpha-2-glycoprotein 1 (Lrg1), mRNA.
0.0001029	2.28	0.438596	17468573	Antxr1	anthrax toxin receptor 1	Mus musculus anthrax toxin receptor 1 (Antxr1), mRNA.
0.0042302	2.27	0.440529	17218955	Mpc2	mitochondrial pyruvate carrier 2	Mus musculus mitochondrial pyruvate carrier 2 (Mpc2), mRNA.
0.0070849	2.27	0.440529	17241954	Gstt2	glutathione S-transferase, theta 2	Mus musculus glutathione S-transferase, theta 2 (Gstt2), mRNA.
0.0001605	2.27	0.440529	17275029	Ankmy2	ankyrin repeat and MYND domain containing 2	Mus musculus ankyrin repeat and MYND domain containing 2 (Ankmy2), mRNA.
0.0036279	2.27	0.440529	17346666	4930405O22Rik	RIKEN cDNA 4930405O22 gene	Mus musculus RIKEN cDNA 4930405O22 gene (4930405O22Rik), long non-coding RNA.
0.0018941	2.27	0.440529	17372644	Slc43a3	solute carrier family 43, member 3	Mus musculus solute carrier family 43, member 3 (Slc43a3), mRNA.
0.011659	2.27	0.440529	17490628	Flt3l	FMS-like tyrosine kinase 3 ligand	Mus musculus FMS-like tyrosine kinase 3 ligand (Flt3l), transcript variant 1, mRNA.
0.0029443	2.27	0.440529	17503446	Gpt2	glutamic pyruvate transaminase (alanine aminotransferase) 2	Mus musculus glutamic pyruvate transaminase (alanine aminotransferase) 2 (Gpt2), mRNA.
0.0043141	2.27	0.440529	17507637	Rasa3	RAS p21 protein activator 3	Mus musculus RAS p21 protein activator 3 (Rasa3), mRNA.
0.0227851	2.26	0.442478	17231047	Ppp2r5a	protein phosphatase 2, regulatory subunit B', alpha	Mus musculus protein phosphatase 2, regulatory subunit B, alpha (Ppp2r5a), mRNA.
0.0016556	2.26	0.442478	17282320			Mus musculus cytochrome c oxidase assembly protein 16 (Cox16), transcript variant 2, mRNA.
0.0163414	2.26	0.442478	17294694			cdna:genscan chromosome:GRCm38:13:85025095:85142423:-1 transcript_biotype:protein_coding
0.0124866	2.26	0.442478	17334468	Igfals	insulin-like growth factor binding protein, acid labile subunit	Mus musculus insulin-like growth factor binding protein, acid labile subunit (Igfals), mRNA.
0.0083626	2.26	0.442478	17388435	Tspan18	tetraspanin 18	Mus musculus tetraspanin 18 (Tspan18), mRNA.
0.0245145	2.25	0.444444	17244973	Trhde	TRH-degrading enzyme	Mus musculus TRH-degrading enzyme (Trhde), mRNA.
0.0054636	2.25	0.444444	17251978	Clec10a	C-type lectin domain family 10, member A	Mus musculus C-type lectin domain family 10, member A (Clec10a), transcript variant 1, mRNA.
0.0007332	2.25	0.444444	17262942	Slc36a2	solute carrier family 36 (proton/amino acid symporter), member 2	Mus musculus solute carrier family 36 (proton/amino acid symporter), member 2 (Slc36a2), mRNA.
5.86e-05	2.25	0.444444	17264792	Atp1b2	ATPase, Na+/K+ transporting, beta 2 polypeptide	Mus musculus ATPase, Na+/K+ transporting, beta 2 polypeptide (Atp1b2), mRNA.
0.0038754	2.25	0.444444	17287325	S1pr3	sphingosine-1-phosphate receptor 3	Mus musculus sphingosine-1-phosphate receptor 3 (S1pr3), mRNA.
0.0010227	2.25	0.444444	17301823	Gfra2	glial cell line derived neurotrophic factor family receptor alpha 2	Mus musculus glial cell line derived neurotrophic factor family receptor alpha 2 (Gfra2), transcript variant 2, mRNA.
0.0051547	2.25	0.444444	17318013	Lynx1	Ly6/neurotoxin 1	Mus musculus Ly6/neurotoxin 1 (Lynx1), mRNA.
0.0205119	2.25	0.444444	17424105	Aqp7	aquaporin 7	Mus musculus aquaporin 7 (Aqp7), mRNA.
0.0004231	2.25	0.444444	17515145	Slc44a2	solute carrier family 44, member 2	Mus musculus solute carrier family 44, member 2 (Slc44a2), transcript variant 1, mRNA.
0.0002105	2.24	0.446429	17310368	Adamts12	a disintegrin-like and metallopeptidase (reprolysin type) with thrombospondin type 1 motif, 12	Mus musculus a disintegrin-like and metallopeptidase (reprolysin type) with thrombospondin type 1 motif, 12 (Adamts12), mRNA.
9.92e-05	2.24	0.446429	17327909	Ppl	periplakin	Mus musculus periplakin (Ppl), mRNA.
0.0008057	2.24	0.446429	17384525	Ndufa8	NADH dehydrogenase (ubiquinone) 1 alpha subcomplex, 8	Mus musculus NADH dehydrogenase (ubiquinone) 1 alpha subcomplex, 8 (Ndufa8), mRNA.
0.0077312	2.24	0.446429	17413107			Mus musculus predicted gene 3893 (Gm3893), long non-coding RNA.
0.0008507	2.24	0.446429	17434251			PREDICTED: Mus musculus protein FAM205A-like (LOC100862043), mRNA.
0.0224504	2.24	0.446429	17451614	2610524H06Rik	RIKEN cDNA 2610524H06 gene	Mus musculus RIKEN cDNA 2610524H06 gene (2610524H06Rik), mRNA.
0.0202775	2.23	0.44843	17253461	Tlcd1	TLC domain containing 1	Mus musculus TLC domain containing 1 (Tlcd1), transcript variant 2, mRNA.
0.0033842	2.23	0.44843	17358103	Aldh1a1	aldehyde dehydrogenase family 1, subfamily A1	Mus musculus aldehyde dehydrogenase family 1, subfamily A1 (Aldh1a1), mRNA.
0.0076286	2.23	0.44843	17376805	Ankef1	ankyrin repeat and EF-hand domain containing 1	Mus musculus ankyrin repeat and EF-hand domain containing 1 (Ankef1), mRNA.
0.034768	2.23	0.44843	17396003	Pkia	protein kinase inhibitor, alpha	Mus musculus protein kinase inhibitor, alpha (Pkia), mRNA.
0.0077593	2.23	0.44843	17417090	Trabd2b	TraB domain containing 2B	Mus musculus TraB domain containing 2B (Trabd2b), mRNA.
0.0007417	2.23	0.44843	17474454	Dmpk	dystrophia myotonica-protein kinase	Mus musculus dystrophia myotonica-protein kinase (Dmpk), transcript variant 2, mRNA.
0.0059373	2.22	0.45045	17260944	Mdh1	malate dehydrogenase 1, NAD (soluble)	Mus musculus malate dehydrogenase 1, NAD (soluble) (Mdh1), transcript variant 1, mRNA.
0.002423	2.22	0.45045	17302889	Pcca	propionyl-Coenzyme A carboxylase, alpha polypeptide	Mus musculus propionyl-Coenzyme A carboxylase, alpha polypeptide (Pcca), mRNA.
0.0192223	2.22	0.45045	17333198	Gm16168	predicted gene 16168	PREDICTED: Mus musculus predicted gene 16168 (Gm16168), transcript variant X2, ncRNA.
0.0263298	2.22	0.45045	17363670	2610016A17Rik	RIKEN cDNA 2610016A17 gene	Mus musculus RIKEN cDNA 2610016A17 gene (2610016A17Rik), long non-coding RNA.
0.0011666	2.22	0.45045	17417898	Cldn19	claudin 19	Mus musculus claudin 19 (Cldn19), transcript variant 1, mRNA.
0.0206915	2.22	0.45045	17492417	Pex11a	peroxisomal biogenesis factor 11 alpha	Mus musculus peroxisomal biogenesis factor 11 alpha (Pex11a), mRNA.
0.0090638	2.22	0.45045	17510772	Hhip	Hedgehog-interacting protein	Mus musculus Hedgehog-interacting protein (Hhip), mRNA.
0.0015813	2.22	0.45045	17513092	Fa2h	fatty acid 2-hydroxylase	Mus musculus fatty acid 2-hydroxylase (Fa2h), mRNA.
0.0184455	2.22	0.45045	17530501			predicted gene, 22720 [gene_biotype:snRNA transcript_biotype:snRNA]
0.0196932	2.21	0.452489	17213189	Gm20257	caspase 8 pseudogene	Mus musculus predicted gene, 20257 (Gm20257), non-coding RNA.
0.0069755	2.21	0.452489	17380211			Mus musculus CCCTC-binding factor (zinc finger protein)-like, opposite strand (Ctcflos), long non-coding RNA.
0.0006104	2.21	0.452489	17415606	Nfia	nuclear factor I/A	Mus musculus nuclear factor I/A (Nfia), transcript variant 1, mRNA.
0.0168075	2.21	0.452489	17445089	Fry	FRY microtubule binding protein	Mus musculus furry homolog (Drosophila) (Fry), mRNA.
0.0207363	2.21	0.452489	17452709	Hcar1	hydrocarboxylic acid receptor 1	Mus musculus hydrocarboxylic acid receptor 1 (Hcar1), mRNA.
0.0013514	2.21	0.452489	17466581	Zfp467	zinc finger protein 467	Mus musculus zinc finger protein 467 (Zfp467), transcript variant 2, mRNA.
0.0002882	2.21	0.452489	17514687	Phxr4	per-hexamer repeat gene 4	Mus musculus per-hexamer repeat gene 4 (Phxr4), long non-coding RNA.
0.0044725	2.2	0.454545	17219110	Rxrg	retinoid X receptor gamma	Mus musculus retinoid X receptor gamma (Rxrg), transcript variant 2, mRNA.
0.0003391	2.2	0.454545	17325206	Adcy5	adenylate cyclase 5	Mus musculus adenylate cyclase 5 (Adcy5), mRNA.
0.044679	2.2	0.454545	17364341	Rbp4	retinol binding protein 4, plasma	Mus musculus retinol binding protein 4, plasma (Rbp4), transcript variant 1, mRNA.
0.0442124	2.2	0.454545	17408211			Mus musculus phosphodiesterase 4D interacting protein (myomegalin) (Pde4dip), transcript variant 1, mRNA.
0.0067698	2.2	0.454545	17428801	Snord55	small nucleolar RNA, C/D box 55	Mus musculus small nucleolar RNA, C/D box 55 (Snord55), small nucleolar RNA.
0.0044484	2.2	0.454545	17516997	Gm5617	predicted gene 5617	Mus musculus predicted gene 5617 (Gm5617), mRNA.
0.0129925	2.19	0.456621	17249801	Gm2a	GM2 ganglioside activator protein	Mus musculus GM2 ganglioside activator protein (Gm2a), mRNA.
0.0362804	2.19	0.456621	17251514	Snord118	small nucleolar RNA, C/D box 118	Mus musculus small nucleolar RNA, C/D box 118 (Snord118), small nucleolar RNA.
0.0015384	2.19	0.456621	17276273	Slc38a6	solute carrier family 38, member 6	Mus musculus solute carrier family 38, member 6 (Slc38a6), mRNA.
0.0147527	2.19	0.456621	17320885	E330033B04Rik	RIKEN cDNA E330033B04 gene	Mus musculus RIKEN cDNA E330033B04 gene (E330033B04Rik), long non-coding RNA.
0.0344682	2.19	0.456621	17546488			Mus musculus strain C57BL/6J Y-linked testis-specific protein variant 1 mRNA, partial cds, alternatively spliced.
0.0121924	2.18	0.458716	17212461	Col3a1	collagen, type III, alpha 1	Mus musculus collagen, type III, alpha 1 (Col3a1), mRNA.
0.016898	2.18	0.458716	17236288	Igf1	insulin-like growth factor 1	Mus musculus insulin-like growth factor 1 (Igf1), transcript variant 3, mRNA.
0.0021826	2.18	0.458716	17334419	Msrb1	methionine sulfoxide reductase B1	Mus musculus methionine sulfoxide reductase B1 (Msrb1), mRNA.
0.0049839	2.18	0.458716	17342964	Stk38	serine/threonine kinase 38	Mus musculus serine/threonine kinase 38 (Stk38), mRNA.
0.0031054	2.18	0.458716	17369721	Pomt1	protein-O-mannosyltransferase 1	Mus musculus protein-O-mannosyltransferase 1 (Pomt1), mRNA.
0.0158998	2.18	0.458716	17376616			predicted gene, 22245 [gene_biotype:snRNA transcript_biotype:snRNA]
0.0160748	2.17	0.460829	17281350	Clec14a	C-type lectin domain family 14, member a	Mus musculus C-type lectin domain family 14, member a (Clec14a), mRNA.
0.0123063	2.17	0.460829	17302092	Tsc22d1	TSC22 domain family, member 1	PREDICTED: Mus musculus TSC22 domain family, member 1 (Tsc22d1), transcript variant X1, mRNA.
0.0327523	2.17	0.460829	17380222	Pck1	phosphoenolpyruvate carboxykinase 1, cytosolic	Mus musculus phosphoenolpyruvate carboxykinase 1, cytosolic (Pck1), mRNA.
0.0002663	2.17	0.460829	17492314	Mfge8	milk fat globule-EGF factor 8 protein	Mus musculus milk fat globule-EGF factor 8 protein (Mfge8), transcript variant 2, mRNA.
0.0095066	2.17	0.460829	17509069	Cyp4v3	cytochrome P450, family 4, subfamily v, polypeptide 3	Mus musculus cytochrome P450, family 4, subfamily v, polypeptide 3 (Cyp4v3), mRNA.
0.0350896	2.17	0.460829	17517390	Idh3a	isocitrate dehydrogenase 3 (NAD+) alpha	Mus musculus isocitrate dehydrogenase 3 (NAD+) alpha (Idh3a), mRNA.
0.0013826	2.17	0.460829	17522958	Ctdspl	CTD (carboxy-terminal domain, RNA polymerase II, polypeptide A) small phosphatase-like	Mus musculus CTD (carboxy-terminal domain, RNA polymerase II, polypeptide A) small phosphatase-like (Ctdspl), mRNA.
0.0246191	2.17	0.460829	17542751	Mpp1	membrane protein, palmitoylated	Mus musculus membrane protein, palmitoylated (Mpp1), mRNA.
0.00993	2.16	0.462963	17256975	Fzd2	frizzled class receptor 2	Mus musculus frizzled homolog 2 (Drosophila) (Fzd2), mRNA.
0.0001695	2.16	0.462963	17346043	Pot1b	protection of telomeres 1B	Mus musculus protection of telomeres 1B (Pot1b), mRNA.
0.0156202	2.16	0.462963	17404750	Mccc1	methylcrotonoyl-Coenzyme A carboxylase 1 (alpha)	Mus musculus methylcrotonoyl-Coenzyme A carboxylase 1 (alpha) (Mccc1), mRNA.
0.004534	2.16	0.462963	17484907	Snora52	small nucleolar RNA, H/ACA box 52	Mus musculus small nucleolar RNA, H/ACA box 52 (Snora52), small nucleolar RNA.
0.0186329	2.16	0.462963	17503462	Phkb	phosphorylase kinase beta	Mus musculus phosphorylase kinase beta (Phkb), mRNA.
0.015774	2.16	0.462963	17517105	Il18	interleukin 18	Mus musculus interleukin 18 (Il18), mRNA.
0.0108172	2.15	0.465116	17246231	Erbb3	erb-b2 receptor tyrosine kinase 3	Mus musculus v-erb-b2 erythroblastic leukemia viral oncogene homolog 3 (avian) (Erbb3), mRNA.
0.0031041	2.15	0.465116	17286487	Bphl	biphenyl hydrolase-like (serine hydrolase, breast epithelial mucin-associated antigen)	Mus musculus biphenyl hydrolase-like (serine hydrolase, breast epithelial mucin-associated antigen) (Bphl), mRNA.
0.0162206	2.15	0.465116	17332656	A630089N07Rik	RIKEN cDNA A630089N07 gene	Mus musculus RIKEN cDNA A630089N07 gene (A630089N07Rik), long non-coding RNA.
0.0006004	2.15	0.465116	17346461	Slc25a23	solute carrier family 25 (mitochondrial carrier; phosphate carrier), member 23	Mus musculus solute carrier family 25 (mitochondrial carrier; phosphate carrier), member 23 (Slc25a23), mRNA.
0.0082984	2.15	0.465116	17490551	Prr12	proline rich 12	Mus musculus proline rich 12 (Prr12), mRNA.
0.0124577	2.15	0.465116	17493185	Tmem135	transmembrane protein 135	Mus musculus transmembrane protein 135 (Tmem135), mRNA.
0.0141382	2.15	0.465116	17513287			predicted gene, 23677 [gene_biotype:snRNA transcript_biotype:snRNA]
0.0001596	2.15	0.465116	17520353	Plscr4	phospholipid scramblase 4	Mus musculus phospholipid scramblase 4 (Plscr4), mRNA.
0.0157424	2.15	0.465116	17528783	Pigb	phosphatidylinositol glycan anchor biosynthesis, class B	Mus musculus phosphatidylinositol glycan anchor biosynthesis, class B (Pigb), mRNA.
0.0013669	2.14	0.46729	17275090	Dgkb	diacylglycerol kinase, beta	Mus musculus diacylglycerol kinase, beta (Dgkb), mRNA.
0.0007592	2.14	0.46729	17342664	Cuta	cutA divalent cation tolerance homolog	Mus musculus cutA divalent cation tolerance homolog (E. coli) (Cuta), transcript variant 1, mRNA.
0.0007938	2.14	0.46729	17372725	Aplnr	apelin receptor	Mus musculus apelin receptor (Aplnr), mRNA.
9.01e-05	2.14	0.46729	17407332	Snapin	SNAP-associated protein	Mus musculus SNAP-associated protein (Snapin), mRNA.
0.002683	2.14	0.46729	17440277	Tmem175	transmembrane protein 175	Mus musculus transmembrane protein 175 (Tmem175), transcript variant 2, mRNA.
0.0205478	2.14	0.46729	17453533			predicted gene, 25492 [gene_biotype:scaRNA transcript_biotype:scaRNA]
0.0234233	2.14	0.46729	17457143	Akr1b10	aldo-keto reductase family 1, member B10 (aldose reductase)	Mus musculus aldo-keto reductase family 1, member B10 (aldose reductase) (Akr1b10), mRNA.
0.010082	2.14	0.46729	17491026	Emp3	epithelial membrane protein 3	Mus musculus epithelial membrane protein 3 (Emp3), transcript variant 2, mRNA.
0.010516	2.14	0.46729	17509537	Palld	palladin, cytoskeletal associated protein	Mus musculus palladin, cytoskeletal associated protein (Palld), transcript variant 4, mRNA.
0.0288187	2.14	0.46729	17546532	Gm20994	predicted gene, 20994	Mus musculus strain C57BL/6J Y-linked testis-specific protein variant 1 mRNA, partial cds, alternatively spliced.
0.0288187	2.14	0.46729	17546535	Gm20994	predicted gene, 20994	Mus musculus strain C57BL/6J Y-linked testis-specific protein variant 1 mRNA, partial cds, alternatively spliced.
0.0288187	2.14	0.46729	17546544	Gm20994	predicted gene, 20994	Mus musculus strain C57BL/6J Y-linked testis-specific protein variant 1 mRNA, partial cds, alternatively spliced.
0.0288187	2.14	0.46729	17546547	Gm20994	predicted gene, 20994	Mus musculus strain C57BL/6J Y-linked testis-specific protein variant 1 mRNA, partial cds, alternatively spliced.
0.0288187	2.14	0.46729	17546553	Gm20994	predicted gene, 20994	cdna:genscan chromosome:GRCm38:Y:47271926:47372383:1 transcript_biotype:protein_coding
0.0288187	2.14	0.46729	17546611	Gm20994	predicted gene, 20994	cdna:genscan chromosome:GRCm38:Y:58403831:58417771:1 transcript_biotype:protein_coding
0.0288187	2.14	0.46729	17547107	Gm20994	predicted gene, 20994	Mus musculus strain C57BL/6J Y-linked testis-specific protein variant 1 mRNA, partial cds, alternatively spliced.
0.0288187	2.14	0.46729	17547127	Gm20994	predicted gene, 20994	Mus musculus strain C57BL/6J Y-linked testis-specific protein variant 1 mRNA, partial cds, alternatively spliced.
0.0288187	2.14	0.46729	17547138	Gm20994	predicted gene, 20994	Mus musculus strain C57BL/6J Y-linked testis-specific protein variant 1 mRNA, partial cds, alternatively spliced.
0.0288187	2.14	0.46729	17547200	Gm20994	predicted gene, 20994	Mus musculus strain C57BL/6J Y-linked testis-specific protein variant 1 mRNA, partial cds, alternatively spliced.
0.0288187	2.14	0.46729	17547208	Gm20994	predicted gene, 20994	Mus musculus strain C57BL/6J Y-linked testis-specific protein variant 1 mRNA, partial cds, alternatively spliced.
0.0288187	2.14	0.46729	17547211	Gm20994	predicted gene, 20994	Mus musculus strain C57BL/6J Y-linked testis-specific protein variant 1 mRNA, partial cds, alternatively spliced.
0.0288187	2.14	0.46729	17547217	Gm20994	predicted gene, 20994	Mus musculus strain C57BL/6J Y-linked testis-specific protein variant 1 mRNA, partial cds, alternatively spliced.
0.0288187	2.14	0.46729	17547312	Gm20994	predicted gene, 20994	Mus musculus strain C57BL/6J Y-linked testis-specific protein variant 1 mRNA, partial cds, alternatively spliced.
0.0288187	2.14	0.46729	17547324	Gm20994	predicted gene, 20994	cdna:genscan chromosome:GRCm38:Y:59721918:59773215:-1 transcript_biotype:protein_coding
0.0288187	2.14	0.46729	17547335	Gm20994	predicted gene, 20994	cdna:genscan chromosome:GRCm38:Y:47844046:47857831:-1 transcript_biotype:protein_coding
0.0114717	2.14	0.46729	17547859			PREDICTED: Mus musculus predicted gene 2573 (Gm2573), mRNA.
0.0127861	2.13	0.469484	17226302	Dbi	diazepam binding inhibitor	Mus musculus diazepam binding inhibitor (Dbi), transcript variant 1, mRNA.
0.0271261	2.13	0.469484	17238433	Cs	citrate synthase	Mus musculus citrate synthase (Cs), mRNA.
0.0062663	2.13	0.469484	17285944	Cmah	cytidine monophospho-N-acetylneuraminic acid hydroxylase	Mus musculus cytidine monophospho-N-acetylneuraminic acid hydroxylase (Cmah), transcript variant 2, mRNA.
3.55e-05	2.13	0.469484	17319625	Cyp2d22	cytochrome P450, family 2, subfamily d, polypeptide 22	Mus musculus cytochrome P450, family 2, subfamily d, polypeptide 22 (Cyp2d22), transcript variant 1, mRNA.
0.0017299	2.13	0.469484	17342403	Rhbdl1	rhomboid, veinlet-like 1 (Drosophila)	Mus musculus rhomboid, veinlet-like 1 (Drosophila) (Rhbdl1), mRNA.
0.0079354	2.13	0.469484	17342581	Decr2	2-4-dienoyl-Coenzyme A reductase 2, peroxisomal	Mus musculus 2-4-dienoyl-Coenzyme A reductase 2, peroxisomal (Decr2), mRNA.
0.0051085	2.13	0.469484	17344750	H2-M9	histocompatibility 2, M region locus 9	Mus musculus histocompatibility 2, M region locus 9 (H2-M9), mRNA.
0.0227338	2.13	0.469484	17391803	Adam33	a disintegrin and metallopeptidase domain 33	Mus musculus a disintegrin and metallopeptidase domain 33 (Adam33), transcript variant 2, mRNA.
0.0261692	2.13	0.469484	17442942	Snora15	small nucleolar RNA, H/ACA box 15	Mus musculus small nucleolar RNA, H/ACA box 15 (Snora15), small nucleolar RNA.
0.0017121	2.13	0.469484	17445860	Napepld	N-acyl phosphatidylethanolamine phospholipase D	Mus musculus N-acyl phosphatidylethanolamine phospholipase D (Napepld), mRNA.
0.0059238	2.13	0.469484	17531877	Crtap	cartilage associated protein	Mus musculus cartilage associated protein (Crtap), mRNA.
0.029189	2.13	0.469484	17546614			cdna:genscan chromosome:GRCm38:Y:58427895:58482167:1 transcript_biotype:protein_coding
0.0198597	2.12	0.471698	17251441	Slc25a35	solute carrier family 25, member 35	Mus musculus solute carrier family 25, member 35 (Slc25a35), mRNA.
0.000519	2.12	0.471698	17325719			Mus musculus cDNA sequence BC002163 (BC002163), non-coding RNA.
0.001757	2.12	0.471698	17401539	Kcna2	potassium voltage-gated channel, shaker-related subfamily, member 2	Mus musculus potassium voltage-gated channel, shaker-related subfamily, member 2 (Kcna2), mRNA.
0.0003306	2.12	0.471698	17411878			predicted gene, 26895 [gene_biotype:lincRNA transcript_biotype:lincRNA]
0.0472145	2.12	0.471698	17450937	4930522L14Rik	RIKEN cDNA 4930522L14 gene	PREDICTED: Mus musculus RIKEN cDNA 4930522L14 gene (4930522L14Rik), transcript variant X1, mRNA.
0.0049093	2.12	0.471698	17493689	Slco2b1	solute carrier organic anion transporter family, member 2b1	Mus musculus solute carrier organic anion transporter family, member 2b1 (Slco2b1), transcript variant 1, mRNA.
0.0039785	2.12	0.471698	17534746	Cxx1c	CAAX box 1C	Mus musculus CAAX box 1C (Cxx1c), mRNA.
0.0087895	2.11	0.473934	17249232			predicted gene, 23392 [gene_biotype:rRNA transcript_biotype:rRNA]
0.0060971	2.11	0.473934	17275069	Agmo	alkylglycerol monooxygenase	Mus musculus alkylglycerol monooxygenase (Agmo), mRNA.
0.0017108	2.11	0.473934	17365461	Calhm2	calcium homeostasis modulator 2	Mus musculus calcium homeostasis modulator 2 (Calhm2), mRNA.
0.017716	2.11	0.473934	17370043	Angptl2	angiopoietin-like 2	Mus musculus angiopoietin-like 2 (Angptl2), mRNA.
0.0115822	2.11	0.473934	17424360			Mus musculus RIKEN cDNA 4933409K07 gene (4933409K07Rik), non-coding RNA.
0.0115822	2.11	0.473934	17434197			Mus musculus RIKEN cDNA 4933409K07 gene (4933409K07Rik), non-coding RNA.
0.0070378	2.11	0.473934	17466599	Rarres2	retinoic acid receptor responder (tazarotene induced) 2	Mus musculus retinoic acid receptor responder (tazarotene induced) 2 (Rarres2), mRNA.
0.0017339	2.11	0.473934	17490626			Mus musculus small nucleolar RNA, C/D box 32A (Snord32a), small nucleolar RNA.
0.0017104	2.11	0.473934	17491362	Mrgprb2	MAS-related GPR, member B2	Mus musculus MAS-related GPR, member B2 (Mrgprb2), mRNA.
0.0025184	2.1	0.47619	17229454	Rgs4	regulator of G-protein signaling 4	Mus musculus regulator of G-protein signaling 4 (Rgs4), mRNA.
0.0028607	2.1	0.47619	17233751	Aifm2	apoptosis-inducing factor, mitochondrion-associated 2	Mus musculus apoptosis-inducing factor, mitochondrion-associated 2 (Aifm2), transcript variant 3, mRNA.
0.0131831	2.1	0.47619	17259907	Tcn2	transcobalamin 2	Mus musculus transcobalamin 2 (Tcn2), transcript variant 2, mRNA.
0.0068207	2.1	0.47619	17325723	Mir568	microRNA 568	Mus musculus microRNA 568 (Mir568), microRNA.
0.0433313	2.1	0.47619	17330602	Gtpbp8	GTP-binding protein 8 (putative)	Mus musculus GTP-binding protein 8 (putative) (Gtpbp8), transcript variant 2, mRNA.
0.036401	2.1	0.47619	17430906	Themis2	thymocyte selection associated family member 2	Mus musculus thymocyte selection associated family member 2 (Themis2), mRNA.
0.0026634	2.1	0.47619	17453573	Hip1	huntingtin interacting protein 1	Mus musculus huntingtin interacting protein 1 (Hip1), mRNA.
0.0005139	2.1	0.47619	17464836	Ndufa4	NADH dehydrogenase (ubiquinone) 1 alpha subcomplex, 4	Mus musculus NADH dehydrogenase (ubiquinone) 1 alpha subcomplex, 4 (Ndufa4), mRNA.
0.0012178	2.1	0.47619	17518563	Rasl12	RAS-like, family 12	Mus musculus RAS-like, family 12 (Rasl12), transcript variant 1, mRNA.
0.001798	2.1	0.47619	17535627	Abcd1	ATP-binding cassette, sub-family D (ALD), member 1	Mus musculus ATP-binding cassette, sub-family D (ALD), member 1 (Abcd1), mRNA.
0.0151651	2.09	0.478469	17256870	Cd300lg	CD300 molecule like family member G	Mus musculus CD300 antigen like family member G (Cd300lg), transcript variant 1, mRNA.
0.0022949	2.09	0.478469	17265672	Spns2	spinster homolog 2	Mus musculus spinster homolog 2 (Spns2), transcript variant 2, mRNA.
0.039906	2.09	0.478469	17280062	Lpin1	lipin 1	Mus musculus lipin 1 (Lpin1), transcript variant 3, mRNA.
0.0475945	2.09	0.478469	17338353			nuclear encoded rRNA 5S 28 [gene_biotype:rRNA transcript_biotype:rRNA]
0.0028602	2.09	0.478469	17356041	Acy3	aspartoacylase (aminoacylase) 3	Mus musculus aspartoacylase (aminoacylase) 3 (Acy3), transcript variant 1, mRNA.
0.0348396	2.09	0.478469	17439622	Gpat3	glycerol-3-phosphate acyltransferase 3	Mus musculus 1-acylglycerol-3-phosphate O-acyltransferase 9 (Agpat9), mRNA.
3.89e-05	2.09	0.478469	17455346	Flt1	FMS-like tyrosine kinase 1	Mus musculus FMS-like tyrosine kinase 1 (Flt1), mRNA.
0.006617	2.09	0.478469	17470119	Ret	ret proto-oncogene	Mus musculus ret proto-oncogene (Ret), transcript variant 4, mRNA.
0.0025595	2.09	0.478469	17470301	Adipor2	adiponectin receptor 2	Mus musculus adiponectin receptor 2 (Adipor2), mRNA.
0.0059331	2.08	0.480769	17227261	Gpr37l1	G protein-coupled receptor 37-like 1	Mus musculus G protein-coupled receptor 37-like 1 (Gpr37l1), mRNA.
0.0008576	2.08	0.480769	17274471	Iah1	isoamyl acetate-hydrolyzing esterase 1 homolog	Mus musculus isoamyl acetate-hydrolyzing esterase 1 homolog (S. cerevisiae) (Iah1), mRNA.
0.0017271	2.08	0.480769	17312882	H1f0	H1 histone family, member 0	Mus musculus H1 histone family, member 0 (H1f0), mRNA.
0.0068914	2.08	0.480769	17325159	Mylk	myosin, light polypeptide kinase	Mus musculus myosin, light polypeptide kinase (Mylk), mRNA.
0.002736	2.08	0.480769	17350378	Lvrn	laeverin	Mus musculus laeverin (Lvrn), mRNA.
0.0003375	2.08	0.480769	17360501	Tcf7l2	transcription factor 7 like 2, T cell specific, HMG box	Mus musculus transcription factor 7 like 2, T cell specific, HMG box (Tcf7l2), transcript variant 1, mRNA.
0.0111754	2.08	0.480769	17368683			predicted gene 10134 [gene_biotype:protein_coding transcript_biotype:protein_coding]
0.0237376	2.08	0.480769	17471155	Kcna1	potassium voltage-gated channel, shaker-related subfamily, member 1	Mus musculus potassium voltage-gated channel, shaker-related subfamily, member 1 (Kcna1), mRNA.
0.001437	2.07	0.483092	17246100	Coq10a	coenzyme Q10A	Mus musculus coenzyme Q10 homolog A (yeast) (Coq10a), mRNA.
0.0001465	2.07	0.483092	17248374	Kcnmb1	potassium large conductance calcium-activated channel, subfamily M, beta member 1	Mus musculus potassium large conductance calcium-activated channel, subfamily M, beta member 1 (Kcnmb1), mRNA.
0.011405	2.07	0.483092	17276906	Smoc1	SPARC related modular calcium binding 1	Mus musculus SPARC related modular calcium binding 1 (Smoc1), transcript variant 1, mRNA.
0.0003851	2.07	0.483092	17359344	Entpd1	ectonucleoside triphosphate diphosphohydrolase 1	Mus musculus ectonucleoside triphosphate diphosphohydrolase 1 (Entpd1), transcript variant 1, mRNA.
0.0082774	2.07	0.483092	17362467	Tmem179b	transmembrane protein 179B	Mus musculus transmembrane protein 179B (Tmem179b), transcript variant 1, mRNA.
0.0002858	2.07	0.483092	17395928	Sox18	SRY (sex determining region Y)-box 18	Mus musculus SRY (sex determining region Y)-box 18 (Sox18), mRNA.
0.0059925	2.07	0.483092	17403070			Mus musculus alcohol dehydrogenase 1 (class I) (Adh1), mRNA.
0.014433	2.07	0.483092	17412730	Aco1	aconitase 1	Mus musculus aconitase 1 (Aco1), mRNA.
0.0319979	2.07	0.483092	17482310	Acsm3	acyl-CoA synthetase medium-chain family member 3	Mus musculus acyl-CoA synthetase medium-chain family member 3 (Acsm3), transcript variant 1, mRNA.
0.0138086	2.06	0.485437	17233323	Pln	phospholamban	Mus musculus phospholamban (Pln), transcript variant 1, mRNA.
0.0012388	2.06	0.485437	17269695	Stat5b	signal transducer and activator of transcription 5B	Mus musculus signal transducer and activator of transcription 5B (Stat5b), mRNA.
0.0002196	2.06	0.485437	17315397	Myg1	melanocyte proliferating gene 1	Mus musculus melanocyte proliferating gene 1 (Myg1), mRNA.
0.0131259	2.06	0.485437	17326394	Filip1l	filamin A interacting protein 1-like	Mus musculus filamin A interacting protein 1-like (Filip1l), transcript variant 1, mRNA.
0.0124874	2.06	0.485437	17343918	C4b	complement component 4B (Chido blood group)	Mus musculus complement component 4B (Chido blood group) (C4b), mRNA.
0.0018796	2.06	0.485437	17370487	Olfml2a	olfactomedin-like 2A	Mus musculus olfactomedin-like 2A (Olfml2a), mRNA.
0.0002297	2.06	0.485437	17401673	Sort1	sortilin 1	Mus musculus sortilin 1 (Sort1), transcript variant 1, mRNA.
0.0052886	2.06	0.485437	17406760	Sema4a	sema domain, immunoglobulin domain (Ig), transmembrane domain (TM) and short cytoplasmic domain, (semaphorin) 4A	Mus musculus sema domain, immunoglobulin domain (Ig), transmembrane domain (TM) and short cytoplasmic domain, (semaphorin) 4A (Sema4a), transcript variant 2, mRNA.
0.0006195	2.06	0.485437	17447000	Supt7l	suppressor of Ty 7-like	Mus musculus suppressor of Ty 7-like (Supt7l), mRNA.
0.0049426	2.06	0.485437	17456339	Cped1	cadherin-like and PC-esterase domain containing 1	Mus musculus cadherin-like and PC-esterase domain containing 1 (Cped1), mRNA.
0.0219968	2.06	0.485437	17465696	Slc35b4	solute carrier family 35, member B4	Mus musculus solute carrier family 35, member B4 (Slc35b4), mRNA.
0.0035062	2.06	0.485437	17483516	Bckdk	branched chain ketoacid dehydrogenase kinase	Mus musculus branched chain ketoacid dehydrogenase kinase (Bckdk), mRNA.
0.0334841	2.06	0.485437	17496651	Sephs2	selenophosphate synthetase 2	Mus musculus selenophosphate synthetase 2 (Sephs2), mRNA.
0.006541	2.05	0.487805	17235320	Reep6	receptor accessory protein 6	Mus musculus receptor accessory protein 6 (Reep6), transcript variant 2, mRNA.
0.0005794	2.05	0.487805	17246163	Esyt1	extended synaptotagmin-like protein 1	Mus musculus extended synaptotagmin-like protein 1 (Esyt1), mRNA.
0.0049537	2.05	0.487805	17291211	Hfe	hemochromatosis	Mus musculus hemochromatosis (Hfe), mRNA.
0.0116228	2.05	0.487805	17304012	Kcnma1	potassium large conductance calcium-activated channel, subfamily M, alpha member 1	Mus musculus potassium large conductance calcium-activated channel, subfamily M, alpha member 1 (Kcnma1), transcript variant 1, mRNA.
0.0032886	2.05	0.487805	17320967	Amigo2	adhesion molecule with Ig like domain 2	Mus musculus adhesion molecule with Ig like domain 2 (Amigo2), transcript variant 2, mRNA.
0.0025161	2.05	0.487805	17358375	Smarca2	SWI/SNF related, matrix associated, actin dependent regulator of chromatin, subfamily a, member 2	Mus musculus SWI/SNF related, matrix associated, actin dependent regulator of chromatin, subfamily a, member 2 (Smarca2), transcript variant 1, mRNA.
0.0108112	2.05	0.487805	17402558	Elovl6	ELOVL family member 6, elongation of long chain fatty acids (yeast)	Mus musculus ELOVL family member 6, elongation of long chain fatty acids (yeast) (Elovl6), mRNA.
0.0004999	2.05	0.487805	17406979	Slc50a1	solute carrier family 50 (sugar transporter), member 1	Mus musculus solute carrier family 50 (sugar transporter), member 1 (Slc50a1), mRNA.
0.003594	2.05	0.487805	17424447			PREDICTED: Mus musculus predicted gene, 21158 (Gm21158), misc_RNA.
0.0063506	2.05	0.487805	17433934	Gm10560	predicted gene 10560	Mus musculus predicted gene 10560 (Gm10560), long non-coding RNA.
0.003594	2.05	0.487805	17434275			PREDICTED: Mus musculus predicted gene, 21158 (Gm21158), misc_RNA.
0.0013914	2.05	0.487805	17460634	Gata2	GATA binding protein 2	Mus musculus GATA binding protein 2 (Gata2), mRNA.
0.0153477	2.05	0.487805	17464530			havana:known chromosome:GRCm38:6:3342189:3346097:-1 gene:ENSMUSG00000106734 gene_biotype:processed_transcript transcript_biotype:lincRNA
0.0010543	2.05	0.487805	17482560	Eef2k	eukaryotic elongation factor-2 kinase	Mus musculus eukaryotic elongation factor-2 kinase (Eef2k), transcript variant 2, mRNA.
0.0016318	2.05	0.487805	17516518	Mcam	melanoma cell adhesion molecule	Mus musculus melanoma cell adhesion molecule (Mcam), mRNA.
0.005492	2.05	0.487805	17546978			PREDICTED: Mus musculus predicted gene, 17361 (Gm17361), transcript variant X2, mRNA.
0.002085	2.05	0.487805	17548294	Gm10931	predicted gene 10931	PREDICTED: Mus musculus predicted gene 10931 (Gm10931), misc_RNA.
0.002085	2.05	0.487805	17548498	Gm10931	predicted gene 10931	PREDICTED: Mus musculus predicted gene 10931 (Gm10931), misc_RNA.
0.018466	2.04	0.490196	17232426	Echdc1	enoyl Coenzyme A hydratase domain containing 1	Mus musculus enoyl Coenzyme A hydratase domain containing 1 (Echdc1), transcript variant 2, mRNA.
0.0024547	2.04	0.490196	17313376	Tef	thyrotroph embryonic factor	Mus musculus thyrotroph embryonic factor (Tef), transcript variant 1, mRNA.
0.0010928	2.04	0.490196	17379439	Pigt	phosphatidylinositol glycan anchor biosynthesis, class T	Mus musculus phosphatidylinositol glycan anchor biosynthesis, class T (Pigt), mRNA.
1.82e-05	2.04	0.490196	17505313	Zfhx3	zinc finger homeobox 3	Mus musculus zinc finger homeobox 3 (Zfhx3), mRNA.
0.0164109	2.04	0.490196	17535434	Nsdhl	NAD(P) dependent steroid dehydrogenase-like	Mus musculus NAD(P) dependent steroid dehydrogenase-like (Nsdhl), mRNA.
0.009975	2.03	0.492611	17277195	Ptgr2	prostaglandin reductase 2	Mus musculus prostaglandin reductase 2 (Ptgr2), transcript variant 2, mRNA.
0.0071544	2.03	0.492611	17334803	Jmjd8	jumonji domain containing 8	Mus musculus jumonji domain containing 8 (Jmjd8), mRNA.
0.0272393	2.03	0.492611	17484587	Cyp2e1	cytochrome P450, family 2, subfamily e, polypeptide 1	Mus musculus cytochrome P450, family 2, subfamily e, polypeptide 1 (Cyp2e1), mRNA.
0.001971	2.03	0.492611	17496354	Sult1a1	sulfotransferase family 1A, phenol-preferring, member 1	Mus musculus sulfotransferase family 1A, phenol-preferring, member 1 (Sult1a1), mRNA.
0.0190306	2.03	0.492611	17547315			assembly_patch_ensembl:novel chromosome:GRCm38:CHR_MG4209_PATCH:45861297:45863273:1 gene:ENSMUSG00000106848 gene_biotype:protein_coding transcript_biotype:protein_coding
0.0036876	2.02	0.49505	17217596	Lmod1	leiomodin 1 (smooth muscle)	Mus musculus leiomodin 1 (smooth muscle) (Lmod1), mRNA.
0.0207293	2.02	0.49505	17239817	Enpp3	ectonucleotide pyrophosphatase/phosphodiesterase 3	Mus musculus ectonucleotide pyrophosphatase/phosphodiesterase 3 (Enpp3), mRNA.
0.0023036	2.02	0.49505	17240717			predicted gene, 26543 [gene_biotype:lincRNA transcript_biotype:lincRNA]
0.0026823	2.02	0.49505	17248426	Slit3	slit homolog 3 (Drosophila)	Mus musculus slit homolog 3 (Drosophila) (Slit3), mRNA.
0.0009237	2.02	0.49505	17275062	Meox2	mesenchyme homeobox 2	Mus musculus mesenchyme homeobox 2 (Meox2), mRNA.
0.000179	2.02	0.49505	17296355	Itga2	integrin alpha 2	Mus musculus integrin alpha 2 (Itga2), mRNA.
0.0010808	2.02	0.49505	17352824	Zfp521	zinc finger protein 521	Mus musculus zinc finger protein 521 (Zfp521), mRNA.
0.0058061	2.02	0.49505	17417622	Ptch2	patched 2	Mus musculus patched homolog 2 (Ptch2), transcript variant 2, mRNA.
0.0222487	2.02	0.49505	17449673	Naaa	N-acylethanolamine acid amidase	Mus musculus N-acylethanolamine acid amidase (Naaa), transcript variant 2, mRNA.
0.0030922	2.02	0.49505	17480343	Ndufc2	NADH dehydrogenase (ubiquinone) 1, subcomplex unknown, 2	Mus musculus NADH dehydrogenase (ubiquinone) 1, subcomplex unknown, 2 (Ndufc2), mRNA.
0.0132127	2.02	0.49505	17480729	Ucp3	uncoupling protein 3 (mitochondrial, proton carrier)	Mus musculus uncoupling protein 3 (mitochondrial, proton carrier) (Ucp3), mRNA.
0.0029668	2.02	0.49505	17495340	Sox6	SRY (sex determining region Y)-box 6	Mus musculus SRY (sex determining region Y)-box 6 (Sox6), transcript variant 2, mRNA.
0.0157324	2.01	0.497512	17228667	Pappa2	pappalysin 2	Mus musculus pappalysin 2 (Pappa2), mRNA.
0.0088413	2.01	0.497512	17238424	Cnpy2	canopy FGF signaling regulator 2	Mus musculus canopy 2 homolog (zebrafish) (Cnpy2), mRNA.
0.0336881	2.01	0.497512	17288903	Mblac2	metallo-beta-lactamase domain containing 2	Mus musculus metallo-beta-lactamase domain containing 2 (Mblac2), mRNA.
0.0002388	2.01	0.497512	17300686	Nynrin	NYN domain and retroviral integrase containing	Mus musculus NYN domain and retroviral integrase containing (Nynrin), mRNA.
0.0077854	2.01	0.497512	17329316	Dgkg	diacylglycerol kinase, gamma	Mus musculus diacylglycerol kinase, gamma (Dgkg), mRNA.
0.0356026	2.01	0.497512	17352036	Pstpip2	proline-serine-threonine phosphatase-interacting protein 2	proline-serine-threonine phosphatase-interacting protein 2 [gene_biotype:protein_coding transcript_biotype:protein_coding]
0.0059392	2.01	0.497512	17440130			ribosomal protein L5 [gene_biotype:protein_coding transcript_biotype:retained_intron]
0.0450845	2.01	0.497512	17462224			predicted gene, 25905 [gene_biotype:snRNA transcript_biotype:snRNA]
0.0430838	2.01	0.497512	17523566	Clec3b	C-type lectin domain family 3, member b	Mus musculus C-type lectin domain family 3, member b (Clec3b), mRNA.
0.0022513	2.01	0.497512	17534665	Gm14719	predicted gene 14719	PREDICTED: Mus musculus predicted gene 14719 (Gm14719), transcript variant X2, misc_RNA.
0.0031429	2.01	0.497512	17548746			Mus musculus, clone IMAGE:4924243, mRNA.
0.046804	2	0.5	17262241	9930111J21Rik2	RIKEN cDNA 9930111J21 gene 2	RIKEN cDNA 9930111J21 gene 2 [gene_biotype:protein_coding transcript_biotype:protein_coding]
0.0060054	2	0.5	17476578	Lgi4	leucine-rich repeat LGI family, member 4	Mus musculus leucine-rich repeat LGI family, member 4 (Lgi4), mRNA.
0.0027514	2	0.5	17496475	Tmem219	transmembrane protein 219	Mus musculus transmembrane protein 219 (Tmem219), transcript variant 1, mRNA.
0.0072288	2	0.5	17521422	Hyal2	hyaluronoglucosaminidase 2	Mus musculus hyaluronoglucosaminidase 2 (Hyal2), mRNA.
0.0019579	2	0.5	17526550	Rnf214	ring finger protein 214	predicted gene 16536 [gene_biotype:antisense transcript_biotype:antisense]
Upregulated genes upon injury						long non-coding RNAs in red
Parametric p-value	Fold-change 0h vs 2h	Fold-change 2h vs 0h	ProbeSet	Symbol	Name	mRna - Description
0.0046591	0.5	2	17218889	Slc19a2	solute carrier family 19 (thiamine transporter), member 2	Mus musculus solute carrier family 19 (thiamine transporter), member 2 (Slc19a2), transcript variant 2, mRNA.
0.0096466	0.5	2	17231662	Fbxo30	F-box protein 30	Mus musculus F-box protein 30 (Fbxo30), transcript variant 2, mRNA.
0.0063275	0.5	2	17232055	Sgk1	serum/glucocorticoid regulated kinase 1	Mus musculus serum/glucocorticoid regulated kinase 1 (Sgk1), transcript variant 1, mRNA.
0.0081995	0.5	2	17244864	Nav3	neuron navigator 3	Mus musculus neuron navigator 3 (Nav3), mRNA.
0.0206688	0.5	2	17250700	Ubb	ubiquitin B	Mus musculus ubiquitin B (Ubb), transcript variant 2, mRNA.
0.0108812	0.5	2	17274294	Odc1	ornithine decarboxylase, structural 1	Mus musculus ornithine decarboxylase, structural 1 (Odc1), mRNA.
0.0001344	0.5	2	17280493			predicted gene, 24613 [gene_biotype:snoRNA transcript_biotype:snoRNA]
0.0150275	0.5	2	17280836	Lsmem1	leucine-rich single-pass membrane protein 1	Mus musculus leucine-rich single-pass membrane protein 1 (Lsmem1), mRNA.
0.0177059	0.5	2	17291780	Tubb2b	tubulin, beta 2B class IIB	Mus musculus tubulin, beta 2B class IIB (Tubb2b), mRNA.
0.021456	0.5	2	17294738	Vcan	versican	Mus musculus versican (Vcan), transcript variant 1, mRNA.
0.0251397	0.5	2	17304240			Mus musculus phosphodiesterase 12 (Pde12), mRNA.
0.0078365	0.5	2	17308999			ribosomal protein S3A2[gene_biotype:processed_pseudogene transcript_biotype:processed_pseudogene]
0.001218	0.5	2	17310004	Rictor	RPTOR independent companion of MTOR, complex 2	Mus musculus RPTOR independent companion of MTOR, complex 2 (Rictor), mRNA.
0.00145	0.5	2	17316207	Trio	triple functional domain (PTPRF interacting)	Mus musculus triple functional domain (PTPRF interacting) (Trio), mRNA.
0.0004909	0.5	2	17316280	Ankrd33b	ankyrin repeat domain 33B	Mus musculus ankyrin repeat domain 33B (Ankrd33b), transcript variant 3, mRNA.
0.0083779	0.5	2	17321248	Ccnt1	cyclin T1	Mus musculus cyclin T1 (Ccnt1), mRNA.
5.19e-05	0.5	2	17323297	Cebpd	CCAAT/enhancer binding protein (C/EBP), delta	Mus musculus CCAAT/enhancer binding protein (C/EBP), delta (Cebpd), mRNA.
0.0123227	0.5	2	17331589			Mus musculus B cell translocation gene 3 (Btg3), transcript variant 2, mRNA.
0.0049631	0.5	2	17338529			Mus musculus predicted gene 7334 (Gm7334), non-coding RNA.
0.0001182	0.5	2	17344686			PREDICTED: Mus musculus predicted gene 10499 (Gm10499), transcript variant X2, mRNA.
0.0113221	0.5	2	17347491			Non-coding transcript identified by NONCODE: Linc
0.0118998	0.5	2	17355984	Chka	choline kinase alpha	Mus musculus choline kinase alpha (Chka), transcript variant 3, mRNA.
0.0069542	0.5	2	17358962	Btaf1	B-TFIID TATA-box binding protein associated factor 1	Mus musculus BTAF1 RNA polymerase II, B-TFIID transcription factor-associated, (Mot1 homolog, S. cerevisiae) (Btaf1), mRNA.
0.0085987	0.5	2	17379011	Top1	topoisomerase (DNA) I	Mus musculus topoisomerase (DNA) I (Top1), mRNA.
0.0013493	0.5	2	17401357	Rhoc	ras homolog family member C	Mus musculus ras homolog gene family, member C (Rhoc), transcript variant 1, mRNA.
0.0024232	0.5	2	17416059			predicted gene, 24869 [gene_biotype:snoRNA transcript_biotype:snoRNA]
0.037472	0.5	2	17421394	Gm13034	SWI/SNF related, matrix associated, actin dependent regulator of chromatin, subfamily a, member 5 pseudogene	Mus musculus predicted gene 13034 (Gm13034), non-coding RNA.
0.0195181	0.5	2	17439830	Spp1	secreted phosphoprotein 1	Mus musculus secreted phosphoprotein 1 (Spp1), transcript variant 1, mRNA.
0.0022707	0.5	2	17448021	Dhx15	DEAH (Asp-Glu-Ala-His) box polypeptide 15	Mus musculus DEAH (Asp-Glu-Ala-His) box polypeptide 15 (Dhx15), transcript variant 1, mRNA.
0.0039086	0.5	2	17448295	Rpl9	ribosomal protein L9	Mus musculus ribosomal protein L9 (Rpl9), mRNA.
0.0499021	0.5	2	17486481			PREDICTED: Mus musculus predicted pseudogene 7789 (Gm7789), misc_RNA.
0.0078468	0.5	2	17495271	Copb1	coatomer protein complex, subunit beta 1	Mus musculus coatomer protein complex, subunit beta 1 (Copb1), mRNA.
0.023352	0.5	2	17514662			predicted gene, 22815 [gene_biotype:snRNA transcript_biotype:snRNA]
0.0090022	0.5	2	17536364	Msn	moesin	Mus musculus moesin (Msn), mRNA.
0.0230921	0.49	2.04082	17211258	Rdh10	retinol dehydrogenase 10 (all-trans)	Mus musculus retinol dehydrogenase 10 (all-trans) (Rdh10), mRNA.
0.0032068	0.49	2.04082	17222066			PREDICTED: Mus musculus uncharacterized LOC105247442 (LOC105247442), ncRNA.
0.0051821	0.49	2.04082	17223228	Hspd1	heat shock protein 1 (chaperonin)	Mus musculus heat shock protein 1 (chaperonin) (Hspd1), mRNA.
0.0007817	0.49	2.04082	17225153	Ncl	nucleolin	Mus musculus nucleolin (Ncl), mRNA.
0.0318545	0.49	2.04082	17225815	St8sia4	ST8 alpha-N-acetyl-neuraminide alpha-2,8-sialyltransferase 4	Mus musculus ST8 alpha-N-acetyl-neuraminide alpha-2,8-sialyltransferase 4 (St8sia4), transcript variant 2, mRNA.
0.0146589	0.49	2.04082	17266563	Wsb1	WD repeat and SOCS box-containing 1	Mus musculus WD repeat and SOCS box-containing 1 (Wsb1), transcript variant 2, mRNA.
0.0499593	0.49	2.04082	17288079			predicted gene, 24588 [gene_biotype:miRNA transcript_biotype:miRNA]
0.0307064	0.49	2.04082	17289137	Homer1	homer scaffolding protein 1	Mus musculus homer homolog 1 (Drosophila) (Homer1), transcript variant c, mRNA.
0.0046124	0.49	2.04082	17289787	Rps3a1	ribosomal protein S3A1	ribosomal protein S3A3[gene_biotype:processed_pseudogene transcript_biotype:processed_pseudogene]
0.0062984	0.49	2.04082	17294222			ribosomal protein L9, pseudogene 4 [gene_biotype:processed_pseudogene transcript_biotype:processed_pseudogene]
0.0062422	0.49	2.04082	17299773			T cell receptor alpha variable 3-1[gene_biotype:TR_gene transcript_biotype:TR_gene]
0.0096055	0.49	2.04082	17300929			predicted gene, 26440 [gene_biotype:snoRNA transcript_biotype:snoRNA]
0.0405154	0.49	2.04082	17302634	Mir18	microRNA 18	Mus musculus microRNA 18 (Mir18), microRNA.
0.0494257	0.49	2.04082	17309268	Ednrb	endothelin receptor type B	Mus musculus endothelin receptor type B (Ednrb), transcript variant 2, mRNA.
0.0056509	0.49	2.04082	17319501	Rangap1	RAN GTPase activating protein 1	Mus musculus RAN GTPase activating protein 1 (Rangap1), transcript variant 2, mRNA.
0.0116623	0.49	2.04082	17325291	Kpna1	karyopherin (importin) alpha 1	Mus musculus karyopherin (importin) alpha 1 (Kpna1), mRNA.
0.0103567	0.49	2.04082	17334904	Luc7l	Luc7-like	Mus musculus Luc7 homolog (S. cerevisiae)-like (Luc7l), transcript variant 1, mRNA.
0.0205558	0.49	2.04082	17335129			Mus musculus high mobility group AT-hook 1 (Hmga1), transcript variant 2, mRNA.
0.0078372	0.49	2.04082	17351282	Nedd4l	neural precursor cell expressed, developmentally down-regulated gene 4-like	Mus musculus neural precursor cell expressed, developmentally down-regulated gene 4-like (Nedd4l), transcript variant 1, mRNA.
0.0093954	0.49	2.04082	17353554	Hspa9	heat shock protein 9	Mus musculus heat shock protein 9 (Hspa9), mRNA.
0.0123923	0.49	2.04082	17363977			ribosomal protein L9, pseudogene 6 [gene_biotype:protein_coding transcript_biotype:protein_coding]
0.0077521	0.49	2.04082	17383905	Slc25a25	solute carrier family 25 (mitochondrial carrier, phosphate carrier), member 25	Mus musculus solute carrier family 25 (mitochondrial carrier, phosphate carrier), member 25 (Slc25a25), transcript variant 2, mRNA.
0.0060258	0.49	2.04082	17390823	Slc30a4	solute carrier family 30 (zinc transporter), member 4	Mus musculus solute carrier family 30 (zinc transporter), member 4 (Slc30a4), transcript variant 2, mRNA.
0.0018532	0.49	2.04082	17391112	Gabpb1	GA repeat binding protein, beta 1	Mus musculus GA repeat binding protein, beta 1 (Gabpb1), transcript variant 4, mRNA.
0.0031416	0.49	2.04082	17392568	Thbd	thrombomodulin	Mus musculus thrombomodulin (Thbd), mRNA.
0.0039099	0.49	2.04082	17400418	Mcl1	myeloid cell leukemia sequence 1	Mus musculus myeloid cell leukemia sequence 1 (Mcl1), mRNA.
0.0076956	0.49	2.04082	17425836	Ptbp3	polypyrimidine tract binding protein 3	Mus musculus polypyrimidine tract binding protein 3 (Ptbp3), transcript variant 1, mRNA.
0.0252778	0.49	2.04082	17442032	Ppp1cc	protein phosphatase 1, catalytic subunit, gamma isoform	Mus musculus protein phosphatase 1, catalytic subunit, gamma isoform (Ppp1cc), mRNA.
0.0081543	0.49	2.04082	17443004	Rabgef1	RAB guanine nucleotide exchange factor (GEF) 1	Mus musculus RAB guanine nucleotide exchange factor (GEF) 1 (Rabgef1), transcript variant 2, mRNA.
0.0016045	0.49	2.04082	17524028	Amotl1	angiomotin-like 1	Mus musculus angiomotin-like 1 (Amotl1), mRNA.
0.001292	0.49	2.04082	17548334			predicted gene 11893 [gene_biotype:processed_pseudogene transcript_biotype:processed_pseudogene]
0.0003976	0.48	2.08333	17226798	Srgap2	SLIT-ROBO Rho GTPase activating protein 2	Mus musculus SLIT-ROBO Rho GTPase activating protein 2 (Srgap2), mRNA.
0.001109	0.48	2.08333	17257822	Gna13	guanine nucleotide binding protein, alpha 13	Mus musculus guanine nucleotide binding protein, alpha 13 (Gna13), mRNA.
0.0107829	0.48	2.08333	17274249	Pdia6	protein disulfide isomerase associated 6	Mus musculus protein disulfide isomerase associated 6 (Pdia6), mRNA.
0.0259723	0.48	2.08333	17297537	Plau	plasminogen activator, urokinase	Mus musculus plasminogen activator, urokinase (Plau), mRNA.
0.0002425	0.48	2.08333	17327201			Mus musculus solute carrier family 5 (inositol transporters), member 3 (Slc5a3), mRNA.
0.0046158	0.48	2.08333	17333344	Snora20	small nucleolar RNA, H/ACA box 20	Mus musculus small nucleolar RNA, H/ACA box 20 (Snora20), small nucleolar RNA.
0.004376	0.48	2.08333	17349243	Map3k2	mitogen-activated protein kinase kinase kinase 2	Mus musculus mitogen-activated protein kinase kinase kinase 2 (Map3k2), mRNA.
0.0041937	0.48	2.08333	17350140	Tcerg1	transcription elongation regulator 1 (CA150)	Mus musculus transcription elongation regulator 1 (CA150) (Tcerg1), transcript variant 1, mRNA.
0.0002371	0.48	2.08333	17358797	Fas	Fas (TNF receptor superfamily member 6)	Mus musculus Fas (TNF receptor superfamily member 6) (Fas), transcript variant 2, mRNA.
0.004484	0.48	2.08333	17385757	Gcg	glucagon	Mus musculus glucagon (Gcg), mRNA.
0.0063895	0.48	2.08333	17391971	Pcna	proliferating cell nuclear antigen	Mus musculus proliferating cell nuclear antigen (Pcna), mRNA.
0.0070498	0.48	2.08333	17392925	Trib3	tribbles pseudokinase 3	Mus musculus tribbles homolog 3 (Drosophila) (Trib3), mRNA.
0.0006901	0.48	2.08333	17409075	Csf1	colony stimulating factor 1 (macrophage)	Mus musculus colony stimulating factor 1 (macrophage) (Csf1), transcript variant 2, mRNA.
0.0120589	0.48	2.08333	17409963	Fnbp1l	formin binding protein 1-like	Mus musculus formin binding protein 1-like (Fnbp1l), transcript variant 1, mRNA.
0.004934	0.48	2.08333	17415915			predicted gene, 24468 [gene_biotype:snRNA transcript_biotype:snRNA]
0.0028665	0.48	2.08333	17442507	Kmt5a	lysine methyltransferase 5A	Mus musculus SET domain containing (lysine methyltransferase) 8 (Setd8), transcript variant 2, mRNA.
0.0062053	0.48	2.08333	17444940	Uspl1	ubiquitin specific peptidase like 1	Mus musculus ubiquitin specific peptidase like 1 (Uspl1), transcript variant 4, mRNA.
0.00049	0.48	2.08333	17455006	Smurf1	SMAD specific E3 ubiquitin protein ligase 1	Mus musculus SMAD specific E3 ubiquitin protein ligase 1 (Smurf1), transcript variant 1, mRNA.
0.0001514	0.48	2.08333	17504005	Herpud1	homocysteine-inducible, endoplasmic reticulum stress-inducible, ubiquitin-like domain member 1	Mus musculus homocysteine-inducible, endoplasmic reticulum stress-inducible, ubiquitin-like domain member 1 (Herpud1), mRNA.
0.0007459	0.48	2.08333	17514832	Taf1d	TATA-box binding protein associated factor, RNA polymerase I, D	PREDICTED: Mus musculus TATA box binding protein (Tbp)-associated factor, RNA polymerase I, D (Taf1d), transcript variant X3, misc_RNA.
0.0433095	0.48	2.08333	17518314			predicted gene, 22571 [gene_biotype:snoRNA transcript_biotype:snoRNA]
0.0023176	0.48	2.08333	17520073	Nt5e	5' nucleotidase, ecto	Mus musculus 5 nucleotidase, ecto (Nt5e), mRNA.
0.0039033	0.48	2.08333	17523332	Nktr	natural killer tumor recognition sequence	Mus musculus natural killer tumor recognition sequence (Nktr), mRNA.
0.0099364	0.48	2.08333	17523852	Birc2	baculoviral IAP repeat-containing 2	Mus musculus baculoviral IAP repeat-containing 2 (Birc2), transcript variant 2, mRNA.
0.0081944	0.48	2.08333	17542034	Cdr1	cerebellar degeneration related antigen 1	Mus musculus cerebellar degeneration related antigen 1 (Cdr1), mRNA.
0.0011521	0.48	2.08333	17548207			eukaryotic translation initiation factor 1, pseudogene 3[gene_biotype:processed_pseudogene transcript_biotype:processed_pseudogene]
0.0222102	0.48	2.08333	17550332			Mus musculus predicted gene, 20736 (Gm20736), mRNA.
0.0222102	0.48	2.08333	17550360			Mus musculus predicted gene, 20736 (Gm20736), mRNA.
0.0375899	0.47	2.12766	17230087			Mus musculus interferon activated gene 203 (Ifi203), transcript variant 1, mRNA.
0.0180299	0.47	2.12766	17234803	Cstb	cystatin B	Mus musculus cystatin B (Cstb), mRNA.
0.0003316	0.47	2.12766	17253972	Psmd11	proteasome (prosome, macropain) 26S subunit, non-ATPase, 11	Mus musculus proteasome (prosome, macropain) 26S subunit, non-ATPase, 11 (Psmd11), mRNA.
0.0019413	0.47	2.12766	17262589			predicted gene, 24157 [gene_biotype:miRNA transcript_biotype:miRNA]
0.0008901	0.47	2.12766	17292426	Card19	caspase recruitment domain family, member 19	Mus musculus RIKEN cDNA 1110007C09 gene (1110007C09Rik), mRNA.
0.0102496	0.47	2.12766	17299313			predicted gene 15562 [gene_biotype:sense_intronic transcript_biotype:sense_intronic]
0.0031768	0.47	2.12766	17316021	Tars	threonyl-tRNA synthetase	Mus musculus threonyl-tRNA synthetase (Tars), mRNA.
0.0096134	0.47	2.12766	17320143	Cerk	ceramide kinase	Mus musculus ceramide kinase (Cerk), mRNA.
0.0027598	0.47	2.12766	17322793	1810013L24Rik	RIKEN cDNA 1810013L24 gene	Mus musculus RIKEN cDNA 1810013L24 gene (1810013L24Rik), mRNA.
0.0082937	0.47	2.12766	17348648	Taf4b	TATA-box binding protein associated factor 4b	Mus musculus TAF4B RNA polymerase II, TATA box binding protein (TBP)-associated factor (Taf4b), mRNA.
0.0116318	0.47	2.12766	17355026	Atp8b1	ATPase, class I, type 8B, member 1	Mus musculus ATPase, class I, type 8B, member 1 (Atp8b1), mRNA.
0.0039996	0.47	2.12766	17367192	Arl5b	ADP-ribosylation factor-like 5B	Mus musculus ADP-ribosylation factor-like 5B (Arl5b), mRNA.
0.0006134	0.47	2.12766	17409997	Usp53	ubiquitin specific peptidase 53	Mus musculus ubiquitin specific peptidase 53 (Usp53), mRNA.
0.0016474	0.47	2.12766	17469136	Adamts9	a disintegrin-like and metallopeptidase (reprolysin type) with thrombospondin type 1 motif, 9	Mus musculus a disintegrin-like and metallopeptidase (reprolysin type) with thrombospondin type 1 motif, 9 (Adamts9), mRNA.
0.014954	0.47	2.12766	17475777	Fbl	fibrillarin	Mus musculus fibrillarin (Fbl), mRNA.
0.0430727	0.47	2.12766	17479162	Kansl2	KAT8 regulatory NSL complex subunit 2	KAT8 regulatory NSL complex subunit 2 (Kansl2) pseudogene[gene_biotype:processed_pseudogene transcript_biotype:processed_pseudogene]
0.0012304	0.47	2.12766	17479303	Aen	apoptosis enhancing nuclease	Mus musculus apoptosis enhancing nuclease (Aen), transcript variant 2, mRNA.
0.0044676	0.47	2.12766	17481556	Ppfibp2	PTPRF interacting protein, binding protein 2 (liprin beta 2)	Mus musculus PTPRF interacting protein, binding protein 2 (liprin beta 2) (Ppfibp2), transcript variant 2, mRNA.
0.0115748	0.47	2.12766	17481723	Snora23	small nucleolar RNA, H/ACA box 23	Mus musculus small nucleolar RNA, H/ACA box 23 (Snora23), small nucleolar RNA.
0.026794	0.47	2.12766	17486136	Zfp954	zinc finger protein 954	Mus musculus zinc finger protein 954 (Zfp954), mRNA.
0.0121764	0.47	2.12766	17487457	Bcl3	B cell leukemia/lymphoma 3	Mus musculus B cell leukemia/lymphoma 3 (Bcl3), mRNA.
0.0044558	0.46	2.17391	17220166	Acbd3	acyl-Coenzyme A binding domain containing 3	Mus musculus acyl-Coenzyme A binding domain containing 3 (Acbd3), mRNA.
0.0031742	0.46	2.17391	17233351			predicted gene 9956 [gene_biotype:protein_coding transcript_biotype:protein_coding]
0.0129737	0.46	2.17391	17249700	Oser1	oxidative stress responsive serine rich 1	predicted pseudogene 12226 [gene_biotype:processed_pseudogene transcript_biotype:processed_pseudogene]
0.0040088	0.46	2.17391	17264424	Ndel1	nudE neurodevelopment protein 1 like 1	Mus musculus nuclear distribution gene E-like homolog 1 (A. nidulans) (Ndel1), mRNA.
0.0049914	0.46	2.17391	17276814			predicted gene, 26669 [gene_biotype:lincRNA transcript_biotype:lincRNA]
0.0030959	0.46	2.17391	17285691			Mus musculus histone cluster 1, H2bn (Hist1h2bn), mRNA.
0.0189781	0.46	2.17391	17301932	Esd	esterase D/formylglutathione hydrolase	Mus musculus esterase D/formylglutathione hydrolase (Esd), transcript variant 1, mRNA.
0.0049872	0.46	2.17391	17313799	Fam118a	family with sequence similarity 118, member A	PREDICTED: Mus musculus family with sequence similarity 118, member A (Fam118a), transcript variant X1, mRNA.
0.0052013	0.46	2.17391	17346936	Tgif1	TGFB-induced factor homeobox 1	Mus musculus TGFB-induced factor homeobox 1 (Tgif1), transcript variant 3, mRNA.
0.0236682	0.46	2.17391	17351465	Tubb6	tubulin, beta 6 class V	Mus musculus tubulin, beta 6 class V (Tubb6), mRNA.
0.0040812	0.46	2.17391	17364968	Dnmbp	dynamin binding protein	Mus musculus dynamin binding protein (Dnmbp), transcript variant 2, mRNA.
0.0041287	0.46	2.17391	17367071	Stam	signal transducing adaptor molecule (SH3 domain and ITAM motif) 1	Mus musculus signal transducing adaptor molecule (SH3 domain and ITAM motif) 1 (Stam), mRNA.
0.0101235	0.46	2.17391	17393192	Eif2s2	eukaryotic translation initiation factor 2, subunit 2 (beta)	Mus musculus eukaryotic translation initiation factor 2, subunit 2 (beta) (Eif2s2), mRNA.
0.0122322	0.46	2.17391	17396823	Fxr1	fragile X mental retardation gene 1, autosomal homolog	Mus musculus fragile X mental retardation gene 1, autosomal homolog (Fxr1), transcript variant 1, mRNA.
0.0039943	0.46	2.17391	17403625	Fubp1	far upstream element (FUSE) binding protein 1	Mus musculus far upstream element (FUSE) binding protein 1 (Fubp1), mRNA.
0.0027519	0.46	2.17391	17406066	Fnip2	folliculin interacting protein 2	Mus musculus folliculin interacting protein 2 (Fnip2), mRNA.
0.0120873	0.46	2.17391	17414545	Slc31a1	solute carrier family 31, member 1	Mus musculus solute carrier family 31, member 1 (Slc31a1), mRNA.
0.0006323	0.46	2.17391	17416023	Pde4b	phosphodiesterase 4B, cAMP specific	Mus musculus phosphodiesterase 4B, cAMP specific (Pde4b), transcript variant 2, mRNA.
0.0217322	0.46	2.17391	17423207	Mir3471-1	microRNA 3471-1	Mus musculus microRNA 3471-1 (Mir3471-1), microRNA.
0.0286452	0.46	2.17391	17498323	Tnfrsf23	tumor necrosis factor receptor superfamily, member 23	Mus musculus tumor necrosis factor receptor superfamily, member 23 (Tnfrsf23), transcript variant 2, mRNA.
0.005009	0.46	2.17391	17499622	Defb7	defensin beta 7	Mus musculus defensin beta 7 (Defb7), mRNA.
0.0014028	0.46	2.17391	17505148	Cdh1	cadherin 1	Mus musculus cadherin 1 (Cdh1), mRNA.
0.0008994	0.46	2.17391	17514867			predicted gene 5611 [gene_biotype:protein_coding transcript_biotype:protein_coding]
9.05e-05	0.46	2.17391	17516298	Olfr978	olfactory receptor 978	Mus musculus olfactory receptor 978 (Olfr978), mRNA.
0.0008495	0.46	2.17391	17518962	Anxa2	annexin A2	Mus musculus annexin A2 (Anxa2), mRNA.
0.0024174	0.46	2.17391	17519734			Non-coding transcript identified by NONCODE: Antisense
0.0083618	0.46	2.17391	17535284	Mamld1	mastermind-like domain containing 1	Mus musculus mastermind-like domain containing 1 (Mamld1), transcript variant 1, mRNA.
0.0122635	0.46	2.17391	17539084			nuclear encoded rRNA 5S 16 [gene_biotype:rRNA transcript_biotype:rRNA]
0.0363711	0.46	2.17391	17550166			Non-coding transcript identified by NONCODE: Linc
0.0094854	0.45	2.22222	17220188	Sde2	SDE2 telomere maintenance homolog (S. pombe)	Mus musculus SDE2 telomere maintenance homolog (S. pombe) (Sde2), mRNA.
0.0011631	0.45	2.22222	17228871	Suco	SUN domain containing ossification factor	Mus musculus SUN domain containing ossification factor (Suco), mRNA.
0.001011	0.45	2.22222	17237978	Ddit3	DNA-damage inducible transcript 3	Mus musculus DNA-damage inducible transcript 3 (Ddit3), transcript variant 2, mRNA.
0.0036028	0.45	2.22222	17242785	Sbno2	strawberry notch homolog 2 (Drosophila)	Mus musculus strawberry notch homolog 2 (Drosophila) (Sbno2), mRNA.
0.0003464	0.45	2.22222	17243644	Cry1	cryptochrome 1 (photolyase-like)	Mus musculus cryptochrome 1 (photolyase-like) (Cry1), mRNA.
0.0270121	0.45	2.22222	17243943	Spic	Spi-C transcription factor (Spi-1/PU.1 related)	Mus musculus Spi-C transcription factor (Spi-1/PU.1 related) (Spic), mRNA.
0.0032948	0.45	2.22222	17251565	Aloxe3	arachidonate lipoxygenase 3	Mus musculus arachidonate lipoxygenase 3 (Aloxe3), mRNA.
0.0009454	0.45	2.22222	17263692	Tmem11	transmembrane protein 11	Mus musculus transmembrane protein 11 (Tmem11), transcript variant 2, mRNA.
0.0022239	0.45	2.22222	17279148	Eif5	eukaryotic translation initiation factor 5	Mus musculus eukaryotic translation initiation factor 5 (Eif5), transcript variant 1, mRNA.
0.0129595	0.45	2.22222	17284839	Itgb8	integrin beta 8	Mus musculus integrin beta 8 (Itgb8), mRNA.
0.004992	0.45	2.22222	17296537	Zfp131	zinc finger protein 131	Mus musculus zinc finger protein 131 (Zfp131), transcript variant 1, mRNA.
0.0036605	0.45	2.22222	17310589	Myo10	myosin X	Mus musculus myosin X (Myo10), mRNA.
0.001267	0.45	2.22222	17333946	Zfp948	zinc finger protein 948	Mus musculus zinc finger protein 948 (Zfp948), mRNA.
0.0023697	0.45	2.22222	17338562	Rab5a	RAB5A, member RAS oncogene family	Mus musculus RAB5A, member RAS oncogene family (Rab5a), mRNA.
0.0388798	0.45	2.22222	17358544	Cd274	CD274 antigen	Mus musculus CD274 antigen (Cd274), mRNA.
0.015445	0.45	2.22222	17360890	Grk5	G protein-coupled receptor kinase 5	Mus musculus G protein-coupled receptor kinase 5 (Grk5), mRNA.
0.0039613	0.45	2.22222	17410063			Mus musculus small nucleolar RNA, H/ACA box 24 (Snora24), small nucleolar RNA.
0.0003091	0.45	2.22222	17412860	Ubap1	ubiquitin-associated protein 1	Mus musculus ubiquitin-associated protein 1 (Ubap1), transcript variant 2, mRNA.
0.0014901	0.45	2.22222	17419020	Marcksl1	MARCKS-like 1	Mus musculus MARCKS-like 1 (Marcksl1), mRNA.
0.009179	0.45	2.22222	17444664	Zfp655	zinc finger protein 655	Mus musculus zinc finger protein 655 (Zfp655), transcript variant 2, mRNA.
0.000254	0.45	2.22222	17445786	Ptpn12	protein tyrosine phosphatase, non-receptor type 12	Mus musculus protein tyrosine phosphatase, non-receptor type 12 (Ptpn12), mRNA.
0.0090241	0.45	2.22222	17449958			Mus musculus microRNA 703 (Mir703), microRNA.
0.0055123	0.45	2.22222	17450319	Slc10a6	solute carrier family 10 (sodium/bile acid cotransporter family), member 6	Mus musculus solute carrier family 10 (sodium/bile acid cotransporter family), member 6 (Slc10a6), mRNA.
0.0001709	0.45	2.22222	17462351	Il17ra	interleukin 17 receptor A	Mus musculus interleukin 17 receptor A (Il17ra), mRNA.
0.0066042	0.45	2.22222	17466659	Tra2a	transformer 2 alpha homolog (Drosophila)	Mus musculus transformer 2 alpha homolog (Drosophila) (Tra2a), mRNA.
0.0177643	0.45	2.22222	17503862	Capns2	calpain, small subunit 2	Mus musculus calpain, small subunit 2 (Capns2), mRNA.
0.000618	0.45	2.22222	17529814	Rasa2	RAS p21 protein activator 2	Mus musculus RAS p21 protein activator 2 (Rasa2), mRNA.
0.009307	0.44	2.27273	17222777	Slc40a1	solute carrier family 40 (iron-regulated transporter), member 1	Mus musculus solute carrier family 40 (iron-regulated transporter), member 1 (Slc40a1), mRNA.
0.0016847	0.44	2.27273	17226827			predicted gene, 24273 [gene_biotype:miRNA transcript_biotype:miRNA]
0.0269847	0.44	2.27273	17230078			Mus musculus myeloid cell nuclear differentiation antigen (Mnda), transcript variant 1, mRNA.
0.0096715	0.44	2.27273	17231619			predicted gene 10944 [gene_biotype:protein_coding transcript_biotype:protein_coding]
0.0006013	0.44	2.27273	17233960	Jmjd1c	jumonji domain containing 1C	Mus musculus jumonji domain containing 1C (Jmjd1c), transcript variant 2, mRNA.
0.0034061	0.44	2.27273	17239354	Stx11	syntaxin 11	Mus musculus syntaxin 11 (Stx11), transcript variant 2, mRNA.
0.0082561	0.44	2.27273	17248470			predicted gene, 26070 [gene_biotype:snoRNA transcript_biotype:snoRNA]
0.0072655	0.44	2.27273	17249980	Igtp	interferon gamma induced GTPase	Mus musculus interferon gamma induced GTPase (Igtp), mRNA.
0.0051275	0.44	2.27273	17267775	Utp18	UTP18 small subunit processome component	Mus musculus UTP18, small subunit (SSU) processome component, homolog (yeast) (Utp18), mRNA.
0.0019685	0.44	2.27273	17287206	Iars	isoleucine-tRNA synthetase	Mus musculus isoleucine-tRNA synthetase (Iars), mRNA.
0.0023902	0.44	2.27273	17291525	Sox4	SRY (sex determining region Y)-box 4	Mus musculus SRY (sex determining region Y)-box 4 (Sox4), mRNA.
0.0009023	0.44	2.27273	17296142	Gpbp1	GC-rich promoter binding protein 1	Mus musculus GC-rich promoter binding protein 1 (Gpbp1), transcript variant 1, mRNA.
0.0001057	0.44	2.27273	17338959	Tnfsf9	tumor necrosis factor (ligand) superfamily, member 9	Mus musculus tumor necrosis factor (ligand) superfamily, member 9 (Tnfsf9), mRNA.
0.0007658	0.44	2.27273	17366726			predicted gene, 23578 [gene_biotype:miRNA transcript_biotype:miRNA]
0.0164477	0.44	2.27273	17375360			eukaryotic translation initiation factor 3, subunit J1 [gene_biotype:protein_coding transcript_biotype:protein_coding]
0.0090268	0.44	2.27273	17409649	Vcam1	vascular cell adhesion molecule 1	Mus musculus vascular cell adhesion molecule 1 (Vcam1), mRNA.
0.0040248	0.44	2.27273	17421033	Epha2	Eph receptor A2	Mus musculus Eph receptor A2 (Epha2), mRNA.
0.0048528	0.44	2.27273	17427309			predicted gene 12703 [gene_biotype:processed_transcript transcript_biotype:processed_transcript]
0.0080841	0.44	2.27273	17495404	Rps13	ribosomal protein S13	Mus musculus ribosomal protein S13 (Rps13), mRNA.
0.0022838	0.44	2.27273	17500391	Rnf122	ring finger protein 122	Mus musculus ring finger protein 122 (Rnf122), mRNA.
0.0032398	0.44	2.27273	17510749	Abce1	ATP-binding cassette, sub-family E (OABP), member 1	Mus musculus ATP-binding cassette, sub-family E (OABP), member 1 (Abce1), mRNA.
0.0072146	0.44	2.27273	17520288			predicted gene, 22866 [gene_biotype:snRNA transcript_biotype:snRNA]
0.0088572	0.44	2.27273	17526102	Oaf	out at first homolog	Mus musculus OAF homolog (Drosophila) (Oaf), mRNA.
0.0340673	0.44	2.27273	17540743	Slx	Sycp3 like X-linked	Mus musculus Sycp3 like X-linked (Slx), mRNA.
0.0102196	0.43	2.32558	17212874	Coq10b	coenzyme Q10B	Mus musculus coenzyme Q10 homolog B (S. cerevisiae) (Coq10b), transcript variant 1, mRNA.
0.0004016	0.43	2.32558	17218430	Abl2	v-abl Abelson murine leukemia viral oncogene 2 (arg, Abelson-related gene)	Mus musculus v-abl Abelson murine leukemia viral oncogene 2 (arg, Abelson-related gene) (Abl2), transcript variant 1, mRNA.
0.0023378	0.43	2.32558	17233294	Nus1	NUS1 dehydrodolichyl diphosphate synthase subunit	Mus musculus nuclear undecaprenyl pyrophosphate synthase 1 homolog (S. cerevisiae) (Nus1), mRNA.
0.004768	0.43	2.32558	17276934	Ttc9	tetratricopeptide repeat domain 9	Mus musculus tetratricopeptide repeat domain 9 (Ttc9), mRNA.
0.0085364	0.43	2.32558	17286905	Cd83	CD83 antigen	Mus musculus CD83 antigen (Cd83), transcript variant 2, mRNA.
0.0028728	0.43	2.32558	17334299	Rab26os	RAB26, member RAS oncogene family, opposite strand	Mus musculus RAB26, member RAS oncogene family, opposite strand (Rab26os), long non-coding RNA.
0.0004386	0.43	2.32558	17340609	Ezr	ezrin	Mus musculus ezrin (Ezr), mRNA.
0.0046582	0.43	2.32558	17357904	Olfr1454	olfactory receptor 1454	Mus musculus olfactory receptor 1454 (Olfr1454), mRNA.
0.003954	0.43	2.32558	17372140	Hnrnpa3	heterogeneous nuclear ribonucleoprotein A3	Mus musculus heterogeneous nuclear ribonucleoprotein A3 (Hnrnpa3), transcript variant c, mRNA.
0.005685	0.43	2.32558	17401335	Slc16a1	solute carrier family 16 (monocarboxylic acid transporters), member 1	Mus musculus solute carrier family 16 (monocarboxylic acid transporters), member 1 (Slc16a1), mRNA.
0.0049894	0.43	2.32558	17429873			predicted gene, 24480 [gene_biotype:snRNA transcript_biotype:snRNA]
0.0047576	0.43	2.32558	17447289	Nop14	NOP14 nucleolar protein	Mus musculus NOP14 nucleolar protein (Nop14), mRNA.
0.0081251	0.43	2.32558	17448712	Tec	tec protein tyrosine kinase	Mus musculus tec protein tyrosine kinase (Tec), transcript variant 1, mRNA.
0.012491	0.43	2.32558	17450727	Tmed5	transmembrane p24 trafficking protein 5	Mus musculus transmembrane emp24 protein transport domain containing 5 (Tmed5), mRNA.
0.0338638	0.43	2.32558	17462057	Gm8203	predicted pseudogene 8203	PREDICTED: Mus musculus predicted pseudogene 8203 (Gm8203), misc_RNA.
0.0006575	0.43	2.32558	17494041	Nup98	nucleoporin 98	Mus musculus nucleoporin 98 (Nup98), transcript variant 1, mRNA.
0.0108966	0.43	2.32558	17515074	Icam1	intercellular adhesion molecule 1	Mus musculus intercellular adhesion molecule 1 (Icam1), mRNA.
0.0001484	0.43	2.32558	17516365	Hspa8	heat shock protein 8	Mus musculus heat shock protein 8 (Hspa8), mRNA.
0.0061892	0.43	2.32558	17521204	Rpl29	ribosomal protein L29	Mus musculus ribosomal protein L29 (Rpl29), mRNA.
0.0017668	0.42	2.38095	17230279	AI503316	expressed sequence AI503316	PREDICTED: Mus musculus heterogeneous nuclear ribonucleoprotein U (Hnrnpu), transcript variant X3, misc_RNA.
0.0089245	0.42	2.38095	17248213	Cpeb4	cytoplasmic polyadenylation element binding protein 4	Mus musculus cytoplasmic polyadenylation element binding protein 4 (Cpeb4), transcript variant 2, mRNA.
0.0459964	0.42	2.38095	17264835	Cd68	CD68 antigen	Mus musculus CD68 antigen (Cd68), transcript variant 1, mRNA.
0.0173032	0.42	2.38095	17281767	3110056K07Rik	RIKEN cDNA 3110056K07 gene	Mus musculus RIKEN cDNA 3110056K07 gene (3110056K07Rik), transcript variant 1, long non-coding RNA.
0.0352319	0.42	2.38095	17288583			Non-coding transcript identified by NONCODE
0.0091285	0.42	2.38095	17352016			predicted gene, 26014 [gene_biotype:snoRNA transcript_biotype:snoRNA]
0.0185487	0.42	2.38095	17364932	Got1	glutamic-oxaloacetic transaminase 1, soluble	Mus musculus glutamic-oxaloacetic transaminase 1, soluble (Got1), mRNA.
0.022048	0.42	2.38095	17410381	Rpl34	ribosomal protein L34	Mus musculus ribosomal protein L34 (Rpl34), transcript variant 2, mRNA.
0.0018377	0.42	2.38095	17411605	Sdcbp	syndecan binding protein	Mus musculus syndecan binding protein (Sdcbp), transcript variant 1, mRNA.
0.0023883	0.42	2.38095	17441895	Naa25	N(alpha)-acetyltransferase 25, NatB auxiliary subunit	Mus musculus N(alpha)-acetyltransferase 25, NatB auxiliary subunit (Naa25), mRNA.
0.000326	0.42	2.38095	17490830	Ftl1	ferritin light polypeptide 1	Mus musculus ferritin light polypeptide 1 (Ftl1), mRNA.
0.0112251	0.42	2.38095	17507847	Defb8	defensin beta 8	Mus musculus defensin beta 8 (Defb8), mRNA.
0.0164733	0.42	2.38095	17514330			predicted gene 10719 [gene_biotype:protein_coding transcript_biotype:protein_coding]
0.0068048	0.42	2.38095	17518318			predicted gene, 22455 [gene_biotype:snoRNA transcript_biotype:snoRNA]
0.0007033	0.41	2.43902	17213295	Nop58	NOP58 ribonucleoprotein	Mus musculus NOP58 ribonucleoprotein (Nop58), mRNA.
0.0017802	0.41	2.43902	17231694			Mus musculus pleiomorphic adenoma gene-like 1 (Plagl1), mRNA.
0.00367	0.41	2.43902	17248104	Rtn4	reticulon 4	Mus musculus reticulon 4 (Rtn4), transcript variant 4, mRNA.
0.0002577	0.41	2.43902	17262300	Sqstm1	sequestosome 1	Mus musculus sequestosome 1 (Sqstm1), transcript variant 2, mRNA.
0.001991	0.41	2.43902	17302773	Ipo5	importin 5	Mus musculus importin 5 (Ipo5), mRNA.
0.0097933	0.41	2.43902	17326250	Zbtb11	zinc finger and BTB domain containing 11	Mus musculus zinc finger and BTB domain containing 11 (Zbtb11), mRNA.
0.0009367	0.41	2.43902	17355189	Spire1	spire homolog 1 (Drosophila)	Mus musculus spire homolog 1 (Drosophila) (Spire1), transcript variant 2, mRNA.
8.6e-05	0.41	2.43902	17370024	Rpl12	ribosomal protein L12	ribosomal protein L12 [gene_biotype:protein_coding transcript_biotype:nonsense_mediated_decay]
0.0008296	0.41	2.43902	17376124	Slc20a1	solute carrier family 20, member 1	Mus musculus solute carrier family 20, member 1 (Slc20a1), transcript variant 2, mRNA.
0.0006322	0.41	2.43902	17379938	Cebpb	CCAAT/enhancer binding protein (C/EBP), beta	Mus musculus CCAAT/enhancer binding protein (C/EBP), beta (Cebpb), transcript variant 1, mRNA.
0.0432511	0.41	2.43902	17407188			predicted gene, 24046 [gene_biotype:snRNA transcript_biotype:snRNA]
0.003367	0.41	2.43902	17428766	Plk3	polo-like kinase 3	Mus musculus polo-like kinase 3 (Plk3), transcript variant 2, mRNA.
0.0002684	0.41	2.43902	17490624			Mus musculus small nucleolar RNA, C/D box 34 (Snord34), small nucleolar RNA.
0.0148595	0.41	2.43902	17492745			ribosomal protein S17 [gene_biotype:protein_coding transcript_biotype:processed_transcript]
0.0031259	0.41	2.43902	17504122	Ccl22	chemokine (C-C motif) ligand 22	Mus musculus chemokine (C-C motif) ligand 22 (Ccl22), mRNA.
0.001977	0.41	2.43902	17507435	Rab20	RAB20, member RAS oncogene family	Mus musculus RAB20, member RAS oncogene family (Rab20), mRNA.
0.0156356	0.41	2.43902	17514328			predicted gene 11168 [gene_biotype:protein_coding transcript_biotype:protein_coding]
0.0133274	0.41	2.43902	17514337			predicted gene 10719 [gene_biotype:protein_coding transcript_biotype:protein_coding]
0.0174111	0.41	2.43902	17514349			predicted gene 10717 [gene_biotype:protein_coding transcript_biotype:protein_coding]
0.0158487	0.41	2.43902	17539023	Cypt3	cysteine-rich perinuclear theca 3	Mus musculus cysteine-rich perinuclear theca 3 (Cypt3), transcript variant 1, mRNA.
0.0052835	0.4	2.5	17213591			predicted gene, 26457 [gene_biotype:snoRNA transcript_biotype:snoRNA]
0.0165155	0.4	2.5	17221286			predicted gene, 24173 [gene_biotype:snoRNA transcript_biotype:snoRNA]
0.0295826	0.4	2.5	17233226	Lilrb4a	leukocyte immunoglobulin-like receptor, subfamily B, member 4A	Mus musculus leukocyte immunoglobulin-like receptor, subfamily B, member 4A (Lilrb4a), transcript variant 2, mRNA.
0.0039589	0.4	2.5	17241436	Ddx21	DEAD (Asp-Glu-Ala-Asp) box polypeptide 21	Mus musculus DEAD (Asp-Glu-Ala-Asp) box polypeptide 21 (Ddx21), mRNA.
0.0010145	0.4	2.5	17243738	Hsp90b1	heat shock protein 90, beta (Grp94), member 1	Mus musculus heat shock protein 90, beta (Grp94), member 1 (Hsp90b1), mRNA.
0.0006346	0.4	2.5	17285851	Hist1h2bc	histone cluster 1, H2bc	Mus musculus histone cluster 1, H2bc (Hist1h2bc), transcript variant 1, mRNA.
0.0037614	0.4	2.5	17291767	Tubb2a	tubulin, beta 2A class IIA	Mus musculus tubulin, beta 2A class IIA (Tubb2a), mRNA.
0.0232016	0.4	2.5	17305906			predicted gene, 22116 [gene_biotype:snRNA transcript_biotype:snRNA]
0.0042768	0.4	2.5	17326794			Mus musculus microRNA 155 (Mir155), microRNA.
0.0049035	0.4	2.5	17333589	Chd1	chromodomain helicase DNA binding protein 1	Mus musculus chromodomain helicase DNA binding protein 1 (Chd1), mRNA.
0.0114259	0.4	2.5	17350356	Eif1a	eukaryotic translation initiation factor 1A	Mus musculus eukaryotic translation initiation factor 1A (Eif1a), mRNA.
0.0005528	0.4	2.5	17364114	Lipa	lysosomal acid lipase A	Mus musculus lysosomal acid lipase A (Lipa), transcript variant 2, mRNA.
0.0032794	0.4	2.5	17366451	Frmd4a	FERM domain containing 4A	Mus musculus FERM domain containing 4A (Frmd4a), transcript variant 2, mRNA.
0.0002019	0.4	2.5	17388999	Prrg4	proline rich Gla (G-carboxyglutamic acid) 4 (transmembrane)	Mus musculus proline rich Gla (G-carboxyglutamic acid) 4 (transmembrane) (Prrg4), mRNA.
0.0042069	0.4	2.5	17404947	Ankrd50	ankyrin repeat domain 50	Mus musculus ankyrin repeat domain 50 (Ankrd50), mRNA.
0.0044914	0.4	2.5	17423577	Atp6v0d2	ATPase, H+ transporting, lysosomal V0 subunit D2	Mus musculus ATPase, H+ transporting, lysosomal V0 subunit D2 (Atp6v0d2), mRNA.
0.0340059	0.4	2.5	17435245	2700038G22Rik	RIKEN cDNA 2700038G22 gene	Mus musculus RIKEN cDNA 2700038G22 gene (2700038G22Rik), transcript variant 1, long non-coding RNA.
0.0154063	0.4	2.5	17435636			predicted gene, 26894 [gene_biotype:lincRNA transcript_biotype:lincRNA]
0.0032005	0.4	2.5	17456627	Flnc	filamin C, gamma	Mus musculus filamin C, gamma (Flnc), transcript variant 1, mRNA.
0.0042171	0.4	2.5	17489707	Cebpg	CCAAT/enhancer binding protein (C/EBP), gamma	Mus musculus CCAAT/enhancer binding protein (C/EBP), gamma (Cebpg), mRNA.
0.0101892	0.4	2.5	17493182	Rps13	ribosomal protein S13	Mus musculus ribosomal protein S13, mRNA (cDNA clone MGC:118043 IMAGE:4990874), complete cds.
0.0036228	0.4	2.5	17493875	P2ry2	purinergic receptor P2Y, G-protein coupled 2	Mus musculus purinergic receptor P2Y, G-protein coupled 2 (P2ry2), transcript variant 2, mRNA.
0.01182	0.4	2.5	17514352			predicted gene 10715 [gene_biotype:protein_coding transcript_biotype:protein_coding]
0.0061982	0.4	2.5	17546834	Ddx3y	DEAD (Asp-Glu-Ala-Asp) box polypeptide 3, Y-linked	Mus musculus DEAD (Asp-Glu-Ala-Asp) box polypeptide 3, Y-linked (Ddx3y), mRNA.
0.0074282	0.4	2.5	17550494			AK032971 (mouse) mm9 chr11:6,424,545-6,428,747
0.0005479	0.39	2.5641	17235408	Dot1l	DOT1-like, histone H3 methyltransferase (S. cerevisiae)	Mus musculus DOT1-like, histone H3 methyltransferase (S. cerevisiae) (Dot1l), mRNA.
0.0064806	0.39	2.5641	17239755			predicted gene, 23130 [gene_biotype:snoRNA transcript_biotype:snoRNA]
0.0048289	0.39	2.5641	17241162	Sgpl1	sphingosine phosphate lyase 1	Mus musculus sphingosine phosphate lyase 1 (Sgpl1), transcript variant 2, mRNA.
0.0028671	0.39	2.5641	17245511	Xpot	exportin, tRNA (nuclear export receptor for tRNAs)	Mus musculus exportin, tRNA (nuclear export receptor for tRNAs) (Xpot), mRNA.
0.0012378	0.39	2.5641	17285438	Inhba	inhibin beta-A	Mus musculus inhibin beta-A (Inhba), mRNA.
0.0300393	0.39	2.5641	17338468			Non-coding transcript identified by NONCODE
0.0098868	0.39	2.5641	17353541	Etf1	eukaryotic translation termination factor 1	Mus musculus eukaryotic translation termination factor 1 (Etf1), mRNA.
0.0151174	0.39	2.5641	17366121			predicted gene, 26158 [gene_biotype:snoRNA transcript_biotype:snoRNA]
0.0110432	0.39	2.5641	17410410	Sgms2	sphingomyelin synthase 2	Mus musculus sphingomyelin synthase 2 (Sgms2), mRNA.
0.0027457	0.39	2.5641	17412774			Mus musculus DnaJ (Hsp40) homolog, subfamily A, member 1 (Dnaja1), transcript variant 1, mRNA.
0.0005563	0.39	2.5641	17434475			predicted gene, 26825 [gene_biotype:lincRNA transcript_biotype:lincRNA]
0.0322672	0.39	2.5641	17465601	Mir29a	microRNA 29a	Mus musculus microRNA 29a (Mir29a), microRNA.
0.0204086	0.39	2.5641	17514346			predicted gene 10717 [gene_biotype:protein_coding transcript_biotype:protein_coding]
0.0079343	0.39	2.5641	17528014	Fem1b	feminization 1 homolog b (C. elegans)	Mus musculus feminization 1 homolog b (C. elegans) (Fem1b), mRNA.
0.0216835	0.39	2.5641	17528836	Mapk6	mitogen-activated protein kinase 6	Mus musculus mitogen-activated protein kinase 6 (Mapk6), transcript variant 1, mRNA.
0.0025976	0.39	2.5641	17536736	Gjb1	gap junction protein, beta 1	Mus musculus gap junction protein, beta 1 (Gjb1), transcript variant 2, mRNA.
0.0006164	0.39	2.5641	17540455	LOC100503338	uncharacterized LOC100503338	PREDICTED: Mus musculus uncharacterized LOC100503338 (LOC100503338), transcript variant X2, ncRNA.
0.000197	0.39	2.5641	17547905	Gm20555	predicted gene, 20555	Mus musculus hypothetical protein D430034N21, mRNA (cDNA clone IMAGE:30040479).
1.78e-05	0.39	2.5641	17550482	Zfas1	zinc finger, NFX1-type containing 1, antisense RNA 1	Mus musculus RIKEN cDNA 1500012F01 gene (1500012F01Rik), mRNA.
0.001885	0.38	2.63158	17254249	Taf15	TATA-box binding protein associated factor 15	Mus musculus TAF15 RNA polymerase II, TATA box binding protein (TBP)-associated factor (Taf15), mRNA.
0.0037823	0.38	2.63158	17326895	Bach1	BTB and CNC homology 1, basic leucine zipper transcription factor 1	Mus musculus BTB and CNC homology 1 (Bach1), mRNA.
0.0016857	0.38	2.63158	17341269	Has1	hyaluronan synthase 1	Mus musculus hyaluronan synthase1 (Has1), mRNA.
0.0025993	0.38	2.63158	17370002	Fam129b	family with sequence similarity 129, member B	Mus musculus family with sequence similarity 129, member B (Fam129b), mRNA.
0.0039178	0.38	2.63158	17379871			RIKEN cDNA 1500012F01 gene [gene_biotype:protein_coding transcript_biotype:retained_intron]
0.0042475	0.38	2.63158	17397439	Naa15	N(alpha)-acetyltransferase 15, NatA auxiliary subunit	Mus musculus N(alpha)-acetyltransferase 15, NatA auxiliary subunit (Naa15), mRNA.
0.002761	0.38	2.63158	17402517			predicted gene, 23279 [gene_biotype:rRNA transcript_biotype:rRNA]
0.0049952	0.38	2.63158	17403268	Gbp2	guanylate binding protein 2	Mus musculus guanylate binding protein 2 (Gbp2), mRNA.
0.0027571	0.38	2.63158	17448308	Ugdh	UDP-glucose dehydrogenase	Mus musculus UDP-glucose dehydrogenase (Ugdh), mRNA.
0.0007878	0.38	2.63158	17509357			predicted gene 9892 [gene_biotype:processed_pseudogene transcript_biotype:processed_pseudogene]
0.0027895	0.38	2.63158	17529099	Col12a1	collagen, type XII, alpha 1	Mus musculus collagen, type XII, alpha 1 (Col12a1), mRNA.
0.0362692	0.37	2.7027	17257593			predicted gene, 22711 [gene_biotype:snoRNA transcript_biotype:snoRNA]
0.0043662	0.37	2.7027	17282664	Pgf	placental growth factor	Mus musculus placental growth factor (Pgf), transcript variant 2, mRNA.
0.0057247	0.37	2.7027	17290398	Gtpbp4	GTP binding protein 4	Mus musculus GTP binding protein 4 (Gtpbp4), mRNA.
0.0010554	0.37	2.7027	17301718	Egr3	early growth response 3	Mus musculus early growth response 3 (Egr3), transcript variant 2, mRNA.
0.0023749	0.37	2.7027	17320928	Slc38a2	solute carrier family 38, member 2	Mus musculus solute carrier family 38, member 2 (Slc38a2), mRNA.
0.0095584	0.37	2.7027	17337122			Mus musculus histocompatibility 2, Q region locus 8 (H2-Q8), mRNA.
0.0026058	0.37	2.7027	17354263	Fem1c	fem-1 homolog c (C.elegans)	Mus musculus fem-1 homolog c (C.elegans) (Fem1c), mRNA.
0.0086816	0.37	2.7027	17386479			Mus musculus microRNA 5115 miRNA (Mir5115), complete sequence.
0.0006065	0.37	2.7027	17403138	Eif4e	eukaryotic translation initiation factor 4E	Mus musculus eukaryotic translation initiation factor 4E (Eif4e), transcript variant 2, mRNA.
0.0045969	0.37	2.7027	17417699			predicted gene 12840 [gene_biotype:lincRNA transcript_biotype:lincRNA]
0.0005372	0.37	2.7027	17463727	Apold1	apolipoprotein L domain containing 1	Mus musculus apolipoprotein L domain containing 1 (Apold1), mRNA.
0.007544	0.37	2.7027	17495566	Tmc7	transmembrane channel-like gene family 7	Mus musculus transmembrane channel-like gene family 7 (Tmc7), mRNA.
0.0049312	0.37	2.7027	17496345	Nupr1	nuclear protein transcription regulator 1	Mus musculus nuclear protein transcription regulator 1 (Nupr1), mRNA.
0.0008183	0.37	2.7027	17510114	Gdf15	growth differentiation factor 15	Mus musculus growth differentiation factor 15 (Gdf15), mRNA.
0.0044266	0.36	2.77778	17245013	Tbc1d15	TBC1 domain family, member 15	Mus musculus TBC1 domain family, member 15 (Tbc1d15), mRNA.
0.0004783	0.36	2.77778	17249593	Irf1	interferon regulatory factor 1	Mus musculus interferon regulatory factor 1 (Irf1), transcript variant 3, mRNA.
0.0209462	0.36	2.77778	17327557	Mx2	MX dynamin-like GTPase 2	Mus musculus MX dynamin-like GTPase 2 (Mx2), transcript variant 1, mRNA.
0.0408503	0.36	2.77778	17333938	Zfp52	zinc finger protein 52	Mus musculus zinc finger protein 52 (Zfp52), mRNA.
0.0018315	0.36	2.77778	17337100	H2-Q4	histocompatibility 2, Q region locus 4	Mus musculus histocompatibility 2, Q region locus 4 (H2-Q4), mRNA.
0.0022313	0.36	2.77778	17367436	Gm13363	predicted gene 13363	Mus musculus predicted gene 13363 (Gm13363), non-coding RNA.
0.0010067	0.36	2.77778	17414364			Mus musculus A kinase (PRKA) anchor protein 2 (Akap2), transcript variant 2, mRNA.
0.0024312	0.36	2.77778	17429454	Ctps	cytidine 5'-triphosphate synthase	Mus musculus cytidine 5-triphosphate synthase (Ctps), mRNA.
0.0011173	0.36	2.77778	17431394	Clic4	chloride intracellular channel 4 (mitochondrial)	Mus musculus chloride intracellular channel 4 (mitochondrial) (Clic4), mRNA.
0.010114	0.36	2.77778	17481960	Arntl	aryl hydrocarbon receptor nuclear translocator-like	Mus musculus aryl hydrocarbon receptor nuclear translocator-like (Arntl), transcript variant 2, mRNA.
0.0034381	0.36	2.77778	17550450	Snhg1	small nucleolar RNA host gene 1	Mus musculus small nucleolar RNA host gene 1 (Snhg1), long non-coding RNA.
0.000908	0.36	2.77778	17550492	Snhg15	small nucleolar RNA host gene 15	Mus musculus predicted gene 11974 (Gm11974), long non-coding RNA.
0.0014631	0.35	2.85714	17301697	Tnfrsf10b	tumor necrosis factor receptor superfamily, member 10b	Mus musculus tumor necrosis factor receptor superfamily, member 10b (Tnfrsf10b), mRNA.
0.0091974	0.35	2.85714	17311831	Trib1	tribbles pseudokinase 1	Mus musculus tribbles homolog 1 (Drosophila) (Trib1), mRNA.
0.0064617	0.35	2.85714	17316700	Azin1	antizyme inhibitor 1	Mus musculus antizyme inhibitor 1 (Azin1), transcript variant 1, mRNA.
0.0004291	0.35	2.85714	17329640	Atp13a3	ATPase type 13A3	Mus musculus ATPase type 13A3 (Atp13a3), transcript variant 2, mRNA.
0.0027276	0.35	2.85714	17397426	Noct	nocturnin	Mus musculus nocturnin (Noct), mRNA.
0.0006512	0.35	2.85714	17408509	Atp1a1	ATPase, Na+/K+ transporting, alpha 1 polypeptide	Mus musculus ATPase, Na+/K+ transporting, alpha 1 polypeptide (Atp1a1), mRNA.
0.0002749	0.35	2.85714	17414342	Gm12530	predicted gene 12530	Mus musculus predicted gene 12530 (Gm12530), long non-coding RNA.
3.93e-05	0.35	2.85714	17436237	Fosl2	fos-like antigen 2	Mus musculus fos-like antigen 2 (Fosl2), mRNA.
0.0039558	0.35	2.85714	17437390	Pi4k2b	phosphatidylinositol 4-kinase type 2 beta	Mus musculus phosphatidylinositol 4-kinase type 2 beta (Pi4k2b), transcript variant 1, mRNA.
0.0413998	0.35	2.85714	17465339			predicted gene, 25589 [gene_biotype:snRNA transcript_biotype:snRNA]
0.0035872	0.35	2.85714	17527808			Mus musculus predicted gene, 20199 (Gm20199), long non-coding RNA.
0.0088338	0.35	2.85714	17546215			predicted gene 15726 [gene_biotype:antisense transcript_biotype:antisense]
0.0013762	0.34	2.94118	17236787	Btg1	B cell translocation gene 1, anti-proliferative	Mus musculus B cell translocation gene 1, anti-proliferative (Btg1), mRNA.
0.0037598	0.34	2.94118	17240819	Cep85l	centrosomal protein 85-like	Mus musculus centrosomal protein 85-like (Cep85l), mRNA.
0.000853	0.34	2.94118	17274212	Rock2	Rho-associated coiled-coil containing protein kinase 2	Mus musculus Rho-associated coiled-coil containing protein kinase 2 (Rock2), mRNA.
0.0024733	0.34	2.94118	17304817	Ankrd28	ankyrin repeat domain 28	Mus musculus ankyrin repeat domain 28 (Ankrd28), mRNA.
0.0003199	0.34	2.94118	17305683			Non-coding transcript identified by NONCODE: Sense No Exonic
0.0002349	0.34	2.94118	17314910	Larp4	La ribonucleoprotein domain family, member 4	Mus musculus La ribonucleoprotein domain family, member 4 (Larp4), transcript variant 1, mRNA.
0.0032687	0.34	2.94118	17337110	H2-Q5	histocompatibility 2, Q region locus 5	Mus musculus histocompatibility 2, Q region locus 5 (H2-Q5), non-coding RNA.
8.12e-05	0.34	2.94118	17343263	Sik1	salt inducible kinase 1	Mus musculus salt inducible kinase 1 (Sik1), mRNA.
0.0016873	0.34	2.94118	17358119	Zfand5	zinc finger, AN1-type domain 5	Mus musculus zinc finger, AN1-type domain 5 (Zfand5), mRNA.
0.0037751	0.34	2.94118	17359366			Mus musculus protein tyrosine phosphatase 4a1, mRNA (cDNA clone MGC:102117 IMAGE:30538771), complete cds.
0.0004482	0.34	2.94118	17362240	Stip1	stress-induced phosphoprotein 1	Mus musculus stress-induced phosphoprotein 1 (Stip1), mRNA.
0.0037751	0.34	2.94118	17364543			Mus musculus protein tyrosine phosphatase 4a1, mRNA (cDNA clone MGC:62623 IMAGE:6396041), complete cds.
0.0014161	0.34	2.94118	17365960	Gfra1	glial cell line derived neurotrophic factor family receptor alpha 1	Mus musculus glial cell line derived neurotrophic factor family receptor alpha 1 (Gfra1), transcript variant 3, mRNA.
0.0013817	0.34	2.94118	17366437	Fam107b	family with sequence similarity 107, member B	Mus musculus family with sequence similarity 107, member B (Fam107b), mRNA.
0.0149893	0.34	2.94118	17389645			predicted gene, 25514 [gene_biotype:snRNA transcript_biotype:snRNA]
0.005249	0.34	2.94118	17396035	Zbtb10	zinc finger and BTB domain containing 10	Mus musculus zinc finger and BTB domain containing 10 (Zbtb10), mRNA.
0.0103565	0.34	2.94118	17414434	Ugcg	UDP-glucose ceramide glucosyltransferase	Mus musculus UDP-glucose ceramide glucosyltransferase (Ugcg), mRNA.
0.0020228	0.34	2.94118	17491276	Spty2d1	SPT2, Suppressor of Ty, domain containing 1 (S. cerevisiae)	Mus musculus SPT2, Suppressor of Ty, domain containing 1 (S. cerevisiae) (Spty2d1), mRNA.
0.0031382	0.34	2.94118	17503841	Lpcat2	lysophosphatidylcholine acyltransferase 2	Mus musculus lysophosphatidylcholine acyltransferase 2 (Lpcat2), mRNA.
0.0014425	0.33	3.0303	17435089	Fgl2	fibrinogen-like protein 2	Mus musculus fibrinogen-like protein 2 (Fgl2), mRNA.
0.0008797	0.33	3.0303	17437611	Pgm1	phosphoglucomutase 1	Mus musculus phosphoglucomutase 1 (Pgm1), mRNA.
0.0003912	0.33	3.0303	17443342	Hspb1	heat shock protein 1	Mus musculus heat shock protein 1 (Hspb1), mRNA.
0.0029746	0.33	3.0303	17449989	Rasgef1b	RasGEF domain family, member 1B	Mus musculus RasGEF domain family, member 1B (Rasgef1b), transcript variant 1, mRNA.
0.01404	0.33	3.0303	17514343			predicted gene 10717 [gene_biotype:protein_coding transcript_biotype:protein_coding]
0.0041741	0.33	3.0303	17517368	Gldn	gliomedin	Mus musculus gliomedin (Gldn), mRNA.
0.0086962	0.33	3.0303	17544196	Hdx	highly divergent homeobox	Mus musculus highly divergent homeobox (Hdx), transcript variant 1, mRNA.
0.0021197	0.32	3.125	17218653	Gas5	growth arrest specific 5	Mus musculus growth arrest specific 5 (Gas5), long non-coding RNA.
0.0010014	0.32	3.125	17260396	Snhg15	small nucleolar RNA host gene 15	Mus musculus predicted gene 11974 (Gm11974), long non-coding RNA.
0.0015294	0.32	3.125	17280893	Dnajb9	DnaJ heat shock protein family (Hsp40) member B9	Mus musculus DnaJ (Hsp40) homolog, subfamily B, member 9 (Dnajb9), mRNA.
7.72e-05	0.32	3.125	17297227	Slc4a7	solute carrier family 4, sodium bicarbonate cotransporter, member 7	Mus musculus solute carrier family 4, sodium bicarbonate cotransporter, member 7 (Slc4a7), mRNA.
4.64e-05	0.32	3.125	17313100	Atf4	activating transcription factor 4	Mus musculus activating transcription factor 4 (Atf4), transcript variant 2, mRNA.
5.95e-05	0.32	3.125	17329258	Igf2bp2	insulin-like growth factor 2 mRNA binding protein 2	Mus musculus insulin-like growth factor 2 mRNA binding protein 2 (Igf2bp2), mRNA.
0.004093	0.32	3.125	17355231	Ptpn2	protein tyrosine phosphatase, non-receptor type 2	Mus musculus protein tyrosine phosphatase, non-receptor type 2 (Ptpn2), transcript variant 2, mRNA.
0.0051148	0.32	3.125	17357126	Snhg1	small nucleolar RNA host gene 1	Mus musculus small nucleolar RNA host gene 1 (Snhg1), long non-coding RNA.
0.0004261	0.32	3.125	17369841	Fam102a	family with sequence similarity 102, member A	Mus musculus family with sequence similarity 102, member A (Fam102a), mRNA.
0.0004013	0.32	3.125	17407240	Rps27	ribosomal protein S27	Mus musculus ribosomal protein S27 (Rps27), transcript variant 2, non-coding RNA.
0.0017162	0.32	3.125	17463781	Emp1	epithelial membrane protein 1	Mus musculus epithelial membrane protein 1 (Emp1), transcript variant 2, mRNA.
0.0132158	0.32	3.125	17514482	Mmp13	matrix metallopeptidase 13	Mus musculus matrix metallopeptidase 13 (Mmp13), mRNA.
0.0002806	0.32	3.125	17519579	Gclc	glutamate-cysteine ligase, catalytic subunit	Mus musculus glutamate-cysteine ligase, catalytic subunit (Gclc), mRNA.
0.0041704	0.32	3.125	17545051	Acsl4	acyl-CoA synthetase long-chain family member 4	Mus musculus acyl-CoA synthetase long-chain family member 4 (Acsl4), transcript variant 3, mRNA.
0.0090609	0.31	3.22581	17230034	Ifi207	interferon activated gene 207	Mus musculus expressed sequence AI607873 (AI607873), mRNA.
0.000423	0.31	3.22581	17259507	Hmga1-rs1	high mobility group AT-hook I, related sequence 1	Mus musculus high mobility group AT-hook I, related sequence 1 (Hmga1-rs1), transcript variant 1, mRNA.
0.000465	0.31	3.22581	17285000	Klf6	Kruppel-like factor 6	Mus musculus Kruppel-like factor 6 (Klf6), mRNA.
0.0041312	0.31	3.22581	17289103	Serinc5	serine incorporator 5	Mus musculus serine incorporator 5 (Serinc5), mRNA.
0.0203935	0.31	3.22581	17298923			predicted gene, 22469 [gene_biotype:snoRNA transcript_biotype:snoRNA]
0.0010869	0.31	3.22581	17299329	Lgals3	lectin, galactose binding, soluble 3	Mus musculus lectin, galactose binding, soluble 3 (Lgals3), transcript variant 1, mRNA.
0.0003705	0.31	3.22581	17321307	Rnd1	Rho family GTPase 1	Mus musculus Rho family GTPase 1 (Rnd1), mRNA.
0.0004286	0.31	3.22581	17379864	Zfas1	zinc finger, NFX1-type containing 1, antisense RNA 1	Mus musculus RIKEN cDNA 1500012F01 gene (1500012F01Rik), mRNA.
0.0007949	0.31	3.22581	17391565	Il1b	interleukin 1 beta	Mus musculus interleukin 1 beta (Il1b), mRNA.
0.000687	0.31	3.22581	17402283	Gclm	glutamate-cysteine ligase, modifier subunit	Mus musculus glutamate-cysteine ligase, modifier subunit (Gclm), mRNA.
0.0025664	0.31	3.22581	17432440	Pdpn	podoplanin	Mus musculus podoplanin (Pdpn), transcript variant 2, mRNA.
0.0034877	0.31	3.22581	17464718	Asns	asparagine synthetase	Mus musculus asparagine synthetase (Asns), mRNA.
0.0037785	0.31	3.22581	17481770	Adm	adrenomedullin	Mus musculus adrenomedullin (Adm), mRNA.
0.0002209	0.31	3.22581	17516564	Hyou1	hypoxia up-regulated 1	Mus musculus hypoxia up-regulated 1 (Hyou1), mRNA.
0.0009272	0.31	3.22581	17550390	Gas5	growth arrest specific 5	Mus musculus growth arrest specific 5 (Gas5), long non-coding RNA.
0.0097776	0.3	3.33333	17220016			predicted gene, 24405 [gene_biotype:snRNA transcript_biotype:snRNA]
0.0020786	0.3	3.33333	17276714	Mpp5	membrane protein, palmitoylated 5 (MAGUK p55 subfamily member 5)	Mus musculus membrane protein, palmitoylated 5 (MAGUK p55 subfamily member 5) (Mpp5), mRNA.
0.0031652	0.3	3.33333	17305748	Gch1	GTP cyclohydrolase 1	Mus musculus GTP cyclohydrolase 1 (Gch1), mRNA.
0.0011325	0.3	3.33333	17330967	Nfkbiz	nuclear factor of kappa light polypeptide gene enhancer in B cells inhibitor, zeta	Mus musculus nuclear factor of kappa light polypeptide gene enhancer in B cells inhibitor, zeta (Nfkbiz), transcript variant 2, mRNA.
0.0002517	0.3	3.33333	17418916	Rnf19b	ring finger protein 19B	Mus musculus ring finger protein 19B (Rnf19b), mRNA.
0.0045714	0.3	3.33333	17426348	Tnfsf15	tumor necrosis factor (ligand) superfamily, member 15	Mus musculus tumor necrosis factor (ligand) superfamily, member 15 (Tnfsf15), mRNA.
0.0137809	0.3	3.33333	17463338	Fgf23	fibroblast growth factor 23	Mus musculus fibroblast growth factor 23 (Fgf23), mRNA.
0.0003478	0.3	3.33333	17494940	Nrip3	nuclear receptor interacting protein 3	Mus musculus nuclear receptor interacting protein 3 (Nrip3), mRNA.
0.0001863	0.3	3.33333	17514806	Taf1d	TATA-box binding protein associated factor, RNA polymerase I, D	Mus musculus TATA box binding protein (Tbp)-associated factor, RNA polymerase I, D (Taf1d), transcript variant 3, mRNA.
0.0055489	0.29	3.44828	17227780	Rgs1	regulator of G-protein signaling 1	Mus musculus regulator of G-protein signaling 1 (Rgs1), mRNA.
0.007761	0.29	3.44828	17233210	Lilr4b	leukocyte immunoglobulin-like receptor, subfamily B, member 4B	Mus musculus leukocyte immunoglobulin-like receptor, subfamily B, member 4B (Lilr4b), transcript variant 2, mRNA.
0.0404128	0.29	3.44828	17290010	Esm1	endothelial cell-specific molecule 1	Mus musculus endothelial cell-specific molecule 1 (Esm1), mRNA.
0.003495	0.29	3.44828	17398903	Nes	nestin	Mus musculus nestin (Nes), mRNA.
0.0027887	0.29	3.44828	17433888	Tmem88b	transmembrane protein 88B	Mus musculus transmembrane protein 88B (Tmem88b), mRNA.
0.0149189	0.29	3.44828	17464713			predicted gene, 22155 [gene_biotype:snRNA transcript_biotype:snRNA]
0.00323	0.29	3.44828	17472235	Eps8	epidermal growth factor receptor pathway substrate 8	Mus musculus epidermal growth factor receptor pathway substrate 8 (Eps8), transcript variant 4, mRNA.
0.0012106	0.29	3.44828	17495821	Cdr2	cerebellar degeneration-related 2	Mus musculus cerebellar degeneration-related 2 (Cdr2), mRNA.
0.0001421	0.28	3.57143	17220475			Mus musculus dual specificity phosphatase 10 (Dusp10), mRNA.
0.0006537	0.28	3.57143	17228349	Ier5	immediate early response 5	Mus musculus immediate early response 5 (Ier5), mRNA.
0.0004866	0.28	3.57143	17246810	Lif	leukemia inhibitory factor	Mus musculus leukemia inhibitory factor (Lif), transcript variant 2, mRNA.
0.000322	0.28	3.57143	17312989	Maff	v-maf musculoaponeurotic fibrosarcoma oncogene family, protein F (avian)	Mus musculus v-maf musculoaponeurotic fibrosarcoma oncogene family, protein F (avian) (Maff), transcript variant 2, mRNA.
0.0011204	0.28	3.57143	17327215			predicted gene 16310 [gene_biotype:sense_intronic transcript_biotype:sense_intronic]
0.0015691	0.28	3.57143	17353747	Cd14	CD14 antigen	Mus musculus CD14 antigen (Cd14), mRNA.
0.0108052	0.28	3.57143	17403864	Mir186	microRNA 186	Mus musculus microRNA 186 (Mir186), microRNA.
0.0358557	0.28	3.57143	17408960	Cd53	CD53 antigen	Mus musculus CD53 antigen (Cd53), mRNA.
0.0001723	0.28	3.57143	17444037	Mafk	v-maf musculoaponeurotic fibrosarcoma oncogene family, protein K (avian)	Mus musculus v-maf musculoaponeurotic fibrosarcoma oncogene family, protein K (avian) (Mafk), mRNA.
0.000361	0.28	3.57143	17452978	Ubc	ubiquitin C	Mus musculus ubiquitin C (Ubc), mRNA.
0.010401	0.28	3.57143	17514822	Taf1d	TATA-box binding protein associated factor, RNA polymerase I, D	Mus musculus Josephin domain containing 3, mRNA (cDNA clone IMAGE:6827717).
0.0015131	0.28	3.57143	17545595	Sat1	spermidine/spermine N1-acetyl transferase 1	Mus musculus spermidine/spermine N1-acetyl transferase 1 (Sat1), transcript variant 2, mRNA.
0.0107091	0.27	3.7037	17225171	Gm24148	predicted gene, 24148	Mus musculus predicted gene, 24148 (Gm24148), microRNA.
0.0014759	0.27	3.7037	17397240	Hspa4l	heat shock protein 4 like	Mus musculus heat shock protein 4 like (Hspa4l), mRNA.
0.0009966	0.27	3.7037	17419389	Snhg12	small nucleolar RNA host gene 12	Mus musculus small nucleolar RNA host gene 12 (Snhg12), long non-coding RNA.
0.000244	0.27	3.7037	17481695	Ipo7	importin 7	Mus musculus importin 7 (Ipo7), mRNA.
0.0033806	0.27	3.7037	17483891	Plekha1	pleckstrin homology domain containing, family A (phosphoinositide binding specific) member 1	Mus musculus pleckstrin homology domain containing, family A (phosphoinositide binding specific) member 1 (Plekha1), mRNA.
0.0010632	0.27	3.7037	17548379			predicted gene, 26825 [gene_biotype:lincRNA transcript_biotype:lincRNA]
0.000285	0.26	3.84615	17221960	Ptp4a1	protein tyrosine phosphatase 4a1	Mus musculus protein tyrosine phosphatase 4a1 (Ptp4a1), mRNA.
0.011864	0.26	3.84615	17227892	Prg4	proteoglycan 4 (megakaryocyte stimulating factor, articular superficial zone protein)	Mus musculus proteoglycan 4 (megakaryocyte stimulating factor, articular superficial zone protein) (Prg4), transcript variant 2, mRNA.
0.0001605	0.26	3.84615	17229391	Uck2	uridine-cytidine kinase 2	Mus musculus uridine-cytidine kinase 2 (Uck2), mRNA.
0.0002889	0.26	3.84615	17235915	Txnrd1	thioredoxin reductase 1	Mus musculus thioredoxin reductase 1 (Txnrd1), transcript variant 2, mRNA.
6.2e-06	0.26	3.84615	17292634	Nfil3	nuclear factor, interleukin 3, regulated	Mus musculus nuclear factor, interleukin 3, regulated (Nfil3), mRNA.
0.0078784	0.26	3.84615	17328625	Sdf2l1	stromal cell-derived factor 2-like 1	Mus musculus stromal cell-derived factor 2-like 1 (Sdf2l1), mRNA.
0.0001843	0.26	3.84615	17349369	Apc	adenomatosis polyposis coli	Mus musculus adenomatosis polyposis coli (Apc), mRNA.
0.0034305	0.26	3.84615	17378440	Procr	protein C receptor, endothelial	Mus musculus protein C receptor, endothelial (Procr), mRNA.
4.96e-05	0.26	3.84615	17385374	Nr4a2	nuclear receptor subfamily 4, group A, member 2	Mus musculus nuclear receptor subfamily 4, group A, member 2 (Nr4a2), transcript variant 2, mRNA.
0.0011907	0.26	3.84615	17548744			PREDICTED: Mus musculus uncharacterized LOC102642670 (LOC102642670), ncRNA.
0.0028576	0.25	4	17304514	Snord19	small nucleolar RNA, C/D box 19	Mus musculus small nucleolar RNA, C/D box 19 (Snord19), small nucleolar RNA.
0.0008311	0.25	4	17398082	Tiparp	TCDD-inducible poly(ADP-ribose) polymerase	Mus musculus TCDD-inducible poly(ADP-ribose) polymerase (Tiparp), mRNA.
0.0208761	0.25	4	17411147	Ifi44	interferon-induced protein 44	Mus musculus interferon-induced protein 44 (Ifi44), mRNA.
0.0020196	0.25	4	17411840	Gem	GTP binding protein (gene overexpressed in skeletal muscle)	Mus musculus GTP binding protein (gene overexpressed in skeletal muscle) (Gem), mRNA.
0.0003009	0.25	4	17430861	Sesn2	sestrin 2	Mus musculus sestrin 2 (Sesn2), mRNA.
0.0005573	0.25	4	17501940	Crlf1	cytokine receptor-like factor 1	Mus musculus cytokine receptor-like factor 1 (Crlf1), mRNA.
0.0054006	0.25	4	17546219			predicted gene 15247 [gene_biotype:antisense transcript_biotype:antisense]
0.0020926	0.24	4.16667	17213315			NOP58 ribonucleoprotein [gene_biotype:protein_coding transcript_biotype:retained_intron]
0.0036694	0.24	4.16667	17219206			predicted gene, 26110 [gene_biotype:snRNA transcript_biotype:snRNA]
0.0021717	0.24	4.16667	17226593	Cxcr4	chemokine (C-X-C motif) receptor 4	Mus musculus chemokine (C-X-C motif) receptor 4 (Cxcr4), mRNA.
0.002557	0.24	4.16667	17235937	Eid3	EP300 interacting inhibitor of differentiation 3	Mus musculus EP300 interacting inhibitor of differentiation 3 (Eid3), mRNA.
0.0002523	0.24	4.16667	17250734	2410006H16Rik	RIKEN cDNA 2410006H16 gene	Mus musculus RIKEN cDNA 2410006H16 gene (2410006H16Rik), long non-coding RNA.
0.0004332	0.24	4.16667	17289794	Plk2	polo-like kinase 2	Mus musculus polo-like kinase 2 (Plk2), mRNA.
1.69e-05	0.24	4.16667	17315178	Nr4a1	nuclear receptor subfamily 4, group A, member 1	Mus musculus nuclear receptor subfamily 4, group A, member 1 (Nr4a1), mRNA.
0.0008017	0.24	4.16667	17320614	Kif21a	kinesin family member 21A	Mus musculus kinesin family member 21A (Kif21a), transcript variant 1, mRNA.
5.1e-06	0.24	4.16667	17332228	Rcan1	regulator of calcineurin 1	Mus musculus regulator of calcineurin 1 (Rcan1), transcript variant 1, mRNA.
0.0002889	0.24	4.16667	17367686	Il1rn	interleukin 1 receptor antagonist	Mus musculus interleukin 1 receptor antagonist (Il1rn), transcript variant 2, mRNA.
0.011889	0.24	4.16667	17373634			predicted gene 10801 [gene_biotype:protein_coding transcript_biotype:protein_coding]
0.0003193	0.24	4.16667	17397774	Tsc22d2	TSC22 domain family, member 2	Mus musculus TSC22 domain family, member 2 (Tsc22d2), mRNA.
0.0036694	0.24	4.16667	17400568			Mus musculus U1b6 small nuclear RNA (Rnu1b6), small nuclear RNA.
0.0036694	0.24	4.16667	17400579			Mus musculus U1b1 small nuclear RNA (Rnu1b1), small nuclear RNA.
0.0036694	0.24	4.16667	17400588			Mus musculus U1b6 small nuclear RNA (Rnu1b6), small nuclear RNA.
0.0036694	0.24	4.16667	17400590			predicted gene, 25890 [gene_biotype:snRNA transcript_biotype:snRNA]
0.0036694	0.24	4.16667	17408038			Mus musculus U1b1 small nuclear RNA (Rnu1b1), small nuclear RNA.
0.0036694	0.24	4.16667	17408063			Mus musculus U1b6 small nuclear RNA (Rnu1b6), small nuclear RNA.
0.0036694	0.24	4.16667	17408065			predicted gene, 25890 [gene_biotype:snRNA transcript_biotype:snRNA]
0.0036694	0.24	4.16667	17425278			predicted gene, 22042 [gene_biotype:snRNA transcript_biotype:snRNA]
0.0005963	0.24	4.16667	17511130	Ier2	immediate early response 2	Mus musculus immediate early response 2 (Ier2), mRNA.
0.0056968	0.24	4.16667	17514326			predicted gene 10722 [gene_biotype:protein_coding transcript_biotype:protein_coding]
0.0018245	0.23	4.34783	17280327	Rsad2	radical S-adenosyl methionine domain containing 2	Mus musculus radical S-adenosyl methionine domain containing 2 (Rsad2), mRNA.
0.0015658	0.23	4.34783	17302571	9330188P03Rik	RIKEN cDNA 9330188P03 gene	Mus musculus RIKEN cDNA 9330188P03 gene (9330188P03Rik), long non-coding RNA.
0.0033774	0.23	4.34783	17401066	Ngf	nerve growth factor	Mus musculus nerve growth factor (Ngf), transcript variant 2, mRNA.
0.0002055	0.23	4.34783	17501652	Atp6v1b2	ATPase, H+ transporting, lysosomal V1 subunit B2	Mus musculus ATPase, H+ transporting, lysosomal V1 subunit B2 (Atp6v1b2), mRNA.
0.0008225	0.23	4.34783	17514435	Casp4	caspase 4, apoptosis-related cysteine peptidase	Mus musculus caspase 4, apoptosis-related cysteine peptidase (Casp4), mRNA.
0.0016161	0.22	4.54545	17288780	Mctp1	multiple C2 domains, transmembrane 1	Mus musculus multiple C2 domains, transmembrane 1 (Mctp1), mRNA.
0.0002264	0.22	4.54545	17305636	Ero1l	ERO1-like (S. cerevisiae)	Mus musculus ERO1-like (S. cerevisiae) (Ero1l), mRNA.
0.0049721	0.22	4.54545	17358832	Ifit1	interferon-induced protein with tetratricopeptide repeats 1	Mus musculus interferon-induced protein with tetratricopeptide repeats 1 (Ifit1), mRNA.
2.09e-05	0.22	4.54545	17405688	Ccnl1	cyclin L1	Mus musculus cyclin L1 (Ccnl1), mRNA.
0.0030512	0.22	4.54545	17507799	Angpt2	angiopoietin 2	Mus musculus angiopoietin 2 (Angpt2), mRNA.
0.0013956	0.22	4.54545	17543396	Eda2r	ectodysplasin A2 receptor	Mus musculus ectodysplasin A2 receptor (Eda2r), transcript variant 1, mRNA.
0.000458	0.21	4.7619	17237280	Phlda1	pleckstrin homology like domain, family A, member 1	Mus musculus pleckstrin homology-like domain, family A, member 1 (Phlda1), mRNA.
8.91e-05	0.21	4.7619	17337228	Ier3	immediate early response 3	Mus musculus immediate early response 3 (Ier3), mRNA.
0.0007353	0.21	4.7619	17343628	Angptl4	angiopoietin-like 4	Mus musculus angiopoietin-like 4 (Angptl4), mRNA.
0.0012146	0.21	4.7619	17388733	Cd44	CD44 antigen	Mus musculus CD44 antigen (Cd44), transcript variant 2, mRNA.
0.0001545	0.21	4.7619	17394175	Sdc4	syndecan 4	Mus musculus syndecan 4 (Sdc4), mRNA.
0.0002476	0.21	4.7619	17449710	Cxcl9	chemokine (C-X-C motif) ligand 9	Mus musculus chemokine (C-X-C motif) ligand 9 (Cxcl9), mRNA.
0.0021769	0.21	4.7619	17464573	Tfpi2	tissue factor pathway inhibitor 2	Mus musculus tissue factor pathway inhibitor 2 (Tfpi2), mRNA.
0.000737	0.21	4.7619	17501669			predicted gene 15717 [gene_biotype:antisense transcript_biotype:antisense]
9.73e-05	0.21	4.7619	17502954	Dnajb1	DnaJ heat shock protein family (Hsp40) member B1	Mus musculus DnaJ (Hsp40) homolog, subfamily B, member 1 (Dnajb1), transcript variant 2, mRNA.
0.0001779	0.2	5	17239597	Tnfaip3	tumor necrosis factor, alpha-induced protein 3	Mus musculus tumor necrosis factor, alpha-induced protein 3 (Tnfaip3), transcript variant 2, mRNA.
5.8e-06	0.2	5	17261107	Rel	reticuloendotheliosis oncogene	Mus musculus reticuloendotheliosis oncogene (Rel), mRNA.
0.0003179	0.2	5	17281219	Nfkbia	nuclear factor of kappa light polypeptide gene enhancer in B cells inhibitor, alpha	Mus musculus nuclear factor of kappa light polypeptide gene enhancer in B cells inhibitor, alpha (Nfkbia), mRNA.
0.0008457	0.2	5	17304493	Gnl3	guanine nucleotide binding protein-like 3 (nucleolar)	Mus musculus guanine nucleotide binding protein-like 3 (nucleolar) (Gnl3), transcript variant 1, mRNA.
0.0004331	0.2	5	17335540	Pim1	proviral integration site 1	Mus musculus proviral integration site 1 (Pim1), mRNA.
0.0010848	0.2	5	17337152			Non-coding transcript identified by Luo, et al.
0.0029817	0.2	5	17356194			Mus musculus cardiotrophin-like cytokine factor 1 (Clcf1), transcript variant 2, mRNA.
0.0001128	0.2	5	17370735	Tnfaip6	tumor necrosis factor alpha induced protein 6	Mus musculus tumor necrosis factor alpha induced protein 6 (Tnfaip6), mRNA.
4.94e-05	0.2	5	17455401	Slc7a1	solute carrier family 7 (cationic amino acid transporter, y+ system), member 1	Mus musculus solute carrier family 7 (cationic amino acid transporter, y+ system), member 1 (Slc7a1), transcript variant 2, mRNA.
0.0002103	0.19	5.26316	17342642	Dusp1	dual specificity phosphatase 1	Mus musculus dual specificity phosphatase 1 (Dusp1), mRNA.
7.16e-05	0.19	5.26316	17462796	Clec4d	C-type lectin domain family 4, member d	Mus musculus C-type lectin domain family 4, member d (Clec4d), transcript variant 2, mRNA.
0.0001071	0.18	5.55556	17331705	Adamts1	a disintegrin-like and metallopeptidase (reprolysin type) with thrombospondin type 1 motif, 1	Mus musculus a disintegrin-like and metallopeptidase (reprolysin type) with thrombospondin type 1 motif, 1 (Adamts1), mRNA.
0.010959	0.18	5.55556	17353232	Syt4	synaptotagmin IV	Mus musculus synaptotagmin IV (Syt4), mRNA.
0.0005902	0.18	5.55556	17358598	Il33	interleukin 33	Mus musculus interleukin 33 (Il33), transcript variant 1, mRNA.
3.52e-05	0.18	5.55556	17453819	Serpine1	serine (or cysteine) peptidase inhibitor, clade E, member 1	Mus musculus serine (or cysteine) peptidase inhibitor, clade E, member 1 (Serpine1), mRNA.
0.0008525	0.17	5.88235	17218820	Sele	selectin, endothelial cell	Mus musculus selectin, endothelial cell (Sele), mRNA.
0.00112	0.17	5.88235	17218845	Selp	selectin, platelet	Mus musculus selectin, platelet (Selp), mRNA.
6e-06	0.17	5.88235	17284002	Hsp90aa1	heat shock protein 90, alpha (cytosolic), class A member 1	Mus musculus heat shock protein 90, alpha (cytosolic), class A member 1 (Hsp90aa1), mRNA.
0.0009755	0.17	5.88235	17353699	Hbegf	heparin-binding EGF-like growth factor	Mus musculus heparin-binding EGF-like growth factor (Hbegf), mRNA.
0.000848	0.17	5.88235	17468143	Mthfd2	methylenetetrahydrofolate dehydrogenase (NAD+ dependent), methenyltetrahydrofolate cyclohydrolase	Mus musculus methylenetetrahydrofolate dehydrogenase (NAD+ dependent), methenyltetrahydrofolate cyclohydrolase (Mthfd2), mRNA.
0.0073163	0.17	5.88235	17471550	Olr1	oxidized low density lipoprotein (lectin-like) receptor 1	Mus musculus oxidized low density lipoprotein (lectin-like) receptor 1 (Olr1), transcript variant 3, mRNA.
1.9e-05	0.17	5.88235	17490878	Ppp1r15a	protein phosphatase 1, regulatory (inhibitor) subunit 15A	Mus musculus protein phosphatase 1, regulatory (inhibitor) subunit 15A (Ppp1r15a), mRNA.
0.000245	0.17	5.88235	17511259	Junb	jun B proto-oncogene	Mus musculus jun B proto-oncogene (Junb), mRNA.
1.09e-05	0.16	6.25	17254047	Ccl7	chemokine (C-C motif) ligand 7	Mus musculus chemokine (C-C motif) ligand 7 (Ccl7), mRNA.
0.0002498	0.16	6.25	17272619	Socs3	suppressor of cytokine signaling 3	Mus musculus suppressor of cytokine signaling 3 (Socs3), mRNA.
0.0006522	0.16	6.25	17379126			predicted gene, 22936 [gene_biotype:snoRNA transcript_biotype:snoRNA]
0.0016305	0.16	6.25	17426365	Tnc	tenascin C	Mus musculus tenascin C (Tnc), mRNA.
3.3e-06	0.16	6.25	17427312	Jun	jun proto-oncogene	Mus musculus jun proto-oncogene (Jun), mRNA.
0.0001849	0.16	6.25	17516383	Snord14e	small nucleolar RNA, C/D box 14E	Mus musculus small nucleolar RNA, C/D box 14E (Snord14e), small nucleolar RNA.
0.0001579	0.15	6.66667	17217825	Gm19705	predicted gene, 19705	Mus musculus predicted gene, 19705 (Gm19705), transcript variant 1, long non-coding RNA.
0.0003332	0.15	6.66667	17280842			Mus musculus interferon-related developmental regulator 1 (Ifrd1), mRNA.
0.0001816	0.15	6.66667	17311846	Myc	myelocytomatosis oncogene	Mus musculus myelocytomatosis oncogene (Myc), transcript variant 1, mRNA.
0.0021593	0.15	6.66667	17353574			predicted gene, 22200 [gene_biotype:snoRNA transcript_biotype:snoRNA]
0.0005026	0.15	6.66667	17360348	Dusp5	dual specificity phosphatase 5	Mus musculus dual specificity phosphatase 5 (Dusp5), mRNA.
0.0001423	0.15	6.66667	17446767	Cgref1	cell growth regulator with EF hand domain 1	Mus musculus cell growth regulator with EF hand domain 1 (Cgref1), transcript variant 2, mRNA.
8.65e-05	0.15	6.66667	17462145	8430408G22Rik	RIKEN cDNA 8430408G22 gene	Mus musculus RIKEN cDNA 8430408G22 gene (8430408G22Rik), transcript variant 2, mRNA.
0.0002761	0.14	7.14286	17233347	Gja1	gap junction protein, alpha 1	Mus musculus gap junction protein, alpha 1 (Gja1), mRNA.
0.0001438	0.14	7.14286	17455507	Hsph1	heat shock 105kDa/110kDa protein 1	Mus musculus heat shock 105kDa/110kDa protein 1 (Hsph1), mRNA.
0.0001867	0.14	7.14286	17467316	Gadd45a	growth arrest and DNA-damage-inducible 45 alpha	Mus musculus growth arrest and DNA-damage-inducible 45 alpha (Gadd45a), mRNA.
7.2e-06	0.14	7.14286	17488458	Zfp36	zinc finger protein 36	Mus musculus zinc finger protein 36 (Zfp36), mRNA.
5.14e-05	0.13	7.69231	17227089	Btg2	B cell translocation gene 2, anti-proliferative	Mus musculus B cell translocation gene 2, anti-proliferative (Btg2), mRNA.
0.000214	0.13	7.69231	17398895	Crabp2	cellular retinoic acid binding protein II	Mus musculus cellular retinoic acid binding protein II (Crabp2), mRNA.
0.0084752	0.13	7.69231	17438955	Cxcl5	chemokine (C-X-C motif) ligand 5	Mus musculus chemokine (C-X-C motif) ligand 5 (Cxcl5), mRNA.
7.4e-05	0.12	8.33333	17231033	Atf3	activating transcription factor 3	Mus musculus activating transcription factor 3 (Atf3), mRNA.
0.0005058	0.12	8.33333	17310072	Gdnf	glial cell line derived neurotrophic factor	Mus musculus glial cell line derived neurotrophic factor (Gdnf), transcript variant 2, mRNA.
0.0002606	0.12	8.33333	17341540	Tnfrsf12a	tumor necrosis factor receptor superfamily, member 12a	Mus musculus tumor necrosis factor receptor superfamily, member 12a (Tnfrsf12a), transcript variant 2, mRNA.
0.0003176	0.12	8.33333	17374488	Thbs1	thrombospondin 1	Mus musculus thrombospondin 1 (Thbs1), transcript variant 2, mRNA.
< 1e-07	0.12	8.33333	17398115	Ptx3	pentraxin related gene	Mus musculus pentraxin related gene (Ptx3), mRNA.
0.0001298	0.12	8.33333	17487489	Pvr	poliovirus receptor	Mus musculus poliovirus receptor (Pvr), mRNA.
3.02e-05	0.12	8.33333	17532257	Csrnp1	cysteine-serine-rich nuclear protein 1	Mus musculus cysteine-serine-rich nuclear protein 1 (Csrnp1), mRNA.
1e-06	0.11	9.09091	17254041	Ccl2	chemokine (C-C motif) ligand 2	Mus musculus chemokine (C-C motif) ligand 2 (Ccl2), mRNA.
0.0011012	0.11	9.09091	17254660			PREDICTED: Mus musculus uncharacterized LOC105242841 (LOC105242841), ncRNA.
0.0002401	0.11	9.09091	17356427	Fosl1	fos-like antigen 1	Mus musculus fos-like antigen 1 (Fosl1), mRNA.
2.84e-05	0.11	9.09091	17370103	Hspa5	heat shock protein 5	Mus musculus heat shock protein 5 (Hspa5), transcript variant 1, mRNA.
0.0002315	0.11	9.09091	17405082	Slc7a11	solute carrier family 7 (cationic amino acid transporter, y+ system), member 11	Mus musculus solute carrier family 7 (cationic amino acid transporter, y+ system), member 11 (Slc7a11), mRNA.
0.0067622	0.11	9.09091	17438975	Cxcl3	chemokine (C-X-C motif) ligand 3	Mus musculus chemokine (C-X-C motif) ligand 3 (Cxcl3), mRNA.
0.0001214	0.11	9.09091	17550428	Neat1	nuclear paraspeckle assembly transcript 1 (non-protein coding)	Mus musculus nuclear paraspeckle assembly transcript 1 (non-protein coding) (Neat1), transcript variant MENbeta, long non-coding RNA.
5.17e-05	0.1	10	17275255	Nrcam	neuronal cell adhesion molecule	Mus musculus neuronal cell adhesion molecule (Nrcam), transcript variant 2, mRNA.
0.0001696	0.1	10	17280864			predicted gene 17024 [gene_biotype:antisense transcript_biotype:antisense]
0.0001129	0.095	10.5263	17533713	Timp1	tissue inhibitor of metalloproteinase 1	Mus musculus tissue inhibitor of metalloproteinase 1 (Timp1), transcript variant 1, mRNA.
4.49e-05	0.092	10.8696	17287361	Gadd45g	growth arrest and DNA-damage-inducible 45 gamma	Mus musculus growth arrest and DNA-damage-inducible 45 gamma (Gadd45g), mRNA.
0.0005182	0.09	11.1111	17304512			predicted gene, 24916 [gene_biotype:snoRNA transcript_biotype:snoRNA]
0.0005823	0.09	11.1111	17449718	Cxcl10	chemokine (C-X-C motif) ligand 10	Mus musculus chemokine (C-X-C motif) ligand 10 (Cxcl10), mRNA.
1.2e-06	0.079	12.6582	17410974	Cyr61	cysteine rich protein 61	Mus musculus cysteine rich protein 61 (Cyr61), mRNA.
0.0002201	0.079	12.6582	17438995	Cxcl2	chemokine (C-X-C motif) ligand 2	Mus musculus chemokine (C-X-C motif) ligand 2 (Cxcl2), mRNA.
4.67e-05	0.074	13.5135	17349514	Egr1	early growth response 1	Mus musculus early growth response 1 (Egr1), mRNA.
0.0001571	0.07	14.2857	17218321	Rgs16	regulator of G-protein signaling 16	Mus musculus regulator of G-protein signaling 16 (Rgs16), mRNA.
8.7e-06	0.068	14.7059	17413945	Nr4a3	nuclear receptor subfamily 4, group A, member 3	Mus musculus nuclear receptor subfamily 4, group A, member 3 (Nr4a3), transcript variant 2, mRNA.
0.0002127	0.058	17.2414	17280867	Mir1938	microRNA 1938	Mus musculus microRNA 1938 (Mir1938), microRNA.
4.86e-05	0.055	18.1818	17336820			predicted gene 20481 [gene_biotype:protein_coding transcript_biotype:protein_coding]
4.48e-05	0.05	20	17267418			Non-coding transcript identified by Luo, et al.
9e-07	0.043	23.2558	17235511	Gadd45b	growth arrest and DNA-damage-inducible 45 beta	Mus musculus growth arrest and DNA-damage-inducible 45 beta (Gadd45b), mRNA.
9.8e-06	0.042	23.8095	17219248	Adamts4	a disintegrin-like and metallopeptidase (reprolysin type) with thrombospondin type 1 motif, 4	Mus musculus a disintegrin-like and metallopeptidase (reprolysin type) with thrombospondin type 1 motif, 4 (Adamts4), mRNA.
2.63e-05	0.041	24.3902	17487211	Fosb	FBJ osteosarcoma oncogene B	Mus musculus FBJ osteosarcoma oncogene B (Fosb), mRNA.
7.1e-06	0.039	25.641	17344132	Hspa1a	heat shock protein 1A	Mus musculus heat shock protein 1A (Hspa1a), mRNA.
9.15e-05	0.038	26.3158	17435725	Il6	interleukin 6	Mus musculus interleukin 6 (Il6), transcript variant 2, mRNA.
3.69e-05	0.038	26.3158	17502573	Hmox1	heme oxygenase 1	Mus musculus heme oxygenase 1 (Hmox1), mRNA.
7.3e-06	0.034	29.4118	17277387	Fos	FBJ osteosarcoma oncogene	Mus musculus FBJ osteosarcoma oncogene (Fos), mRNA.
1.4e-06	0.029	34.4828	17344126			Mus musculus heat shock protein 1B (Hspa1b), mRNA.
0.0001226	0.029	34.4828	17550474			Non-coding transcript identified by Luo, et al.
8.33e-05	0.026	38.4615	17446580	Shh	sonic hedgehog	Mus musculus sonic hedgehog (Shh), mRNA.
8.4e-06	0.024	41.6667	17438987	Cxcl1	chemokine (C-X-C motif) ligand 1	Mus musculus chemokine (C-X-C motif) ligand 1 (Cxcl1), mRNA.
4.41e-05	0.022	45.4545	17266967	Ccl3	chemokine (C-C motif) ligand 3	Mus musculus chemokine (C-C motif) ligand 3 (Ccl3), mRNA.
1.45e-05	0.019	52.6316	17218060	Ptgs2	prostaglandin-endoperoxide synthase 2	Mus musculus prostaglandin-endoperoxide synthase 2 (Ptgs2), mRNA.

## Sheet: Human 0h vs. 24h
Downregulated genes upon injury						long non-coding RNAs in red
Parametric p-value	Fold-change 0h vs 2h	Fold-change 2h vs 0h	ProbeSet	Symbol	Name	mRna - Description
4.69e-05	4.47	0.223714	16738694	MPEG1	macrophage expressed 1	Homo sapiens macrophage expressed 1 (MPEG1), mRNA.
0.0086302	3.85	0.25974	17102792	GPR34	G protein-coupled receptor 34	Homo sapiens G protein-coupled receptor 34 (GPR34), transcript variant 4, mRNA.
3.54e-05	3.8	0.263158	17102538	CYBB	cytochrome b-245 beta chain	Homo sapiens cytochrome b-245, beta polypeptide (CYBB), mRNA.
0.0002763	3.31	0.302115	17015331	F13A1	coagulation factor XIII A chain	ensembl_havana_transcript:known chromosome:GRCh38:6:6144085:6320834:-1 gene:ENSG00000124491 gene_biotype:protein_coding transcript_biotype:protein_coding
0.010211	3.19	0.31348	16753914	LYZ	lysozyme	Homo sapiens lysozyme (LYZ), mRNA.
0.029065	3.12	0.320513	16888610			Homo sapiens collagen, type III, alpha 1 (COL3A1), mRNA.
0.0012237	3.08	0.324675	17030643	AIF1	allograft inflammatory factor 1	Homo sapiens allograft inflammatory factor 1 (AIF1), transcript variant 2, mRNA.
0.0022427	3.04	0.328947	17035441	AIF1	allograft inflammatory factor 1	Homo sapiens allograft inflammatory factor 1 (AIF1), transcript variant 2, mRNA.
0.0060582	3	0.333333	16735751	LYVE1	lymphatic vessel endothelial hyaluronan receptor 1	Homo sapiens lymphatic vessel endothelial hyaluronan receptor 1 (LYVE1), mRNA.
0.0337826	2.95	0.338983	16871546	TYROBP	TYRO protein tyrosine kinase binding protein	Homo sapiens TYRO protein tyrosine kinase binding protein (TYROBP), transcript variant 3, mRNA.
0.0235536	2.9	0.344828	16876431			ncrna:novel chromosome:GRCh38:1:146409903:146410062:1 gene:ENSG00000274428 gene_biotype:snRNA transcript_biotype:snRNA
0.0125006	2.9	0.344828	17048473	COL1A2	collagen type I alpha 2 chain	Homo sapiens collagen, type I, alpha 2 (COL1A2), mRNA.
0.0170352	2.89	0.346021	17087109			Homo sapiens microRNA 27b (MIR27B), microRNA.
0.0047567	2.88	0.347222	16669796	TXNIP	thioredoxin interacting protein	Homo sapiens thioredoxin interacting protein (TXNIP), mRNA.
0.0245456	2.76	0.362319	16846587	COL1A1	collagen type I alpha 1 chain	Homo sapiens collagen, type I, alpha 1 (COL1A1), mRNA.
0.0022778	2.73	0.3663	17006683	AIF1	allograft inflammatory factor 1	Homo sapiens allograft inflammatory factor 1 (AIF1), transcript variant 2, mRNA.
0.0022778	2.73	0.3663	17027817	AIF1	allograft inflammatory factor 1	Homo sapiens allograft inflammatory factor 1 (AIF1), transcript variant 2, mRNA.
0.0022778	2.73	0.3663	17038140	AIF1	allograft inflammatory factor 1	Homo sapiens allograft inflammatory factor 1 (AIF1), transcript variant 2, mRNA.
0.0022778	2.73	0.3663	17040735	AIF1	allograft inflammatory factor 1	Homo sapiens allograft inflammatory factor 1 (AIF1), transcript variant 2, mRNA.
0.0030429	2.69	0.371747	16847201			Non-coding transcript identified by NONCODE
0.022592	2.68	0.373134	17012100	PLN	phospholamban	ensembl_havana_transcript:known chromosome:GRCh38:6:118548298:118560730:1 gene:ENSG00000198523 gene_biotype:protein_coding transcript_biotype:protein_coding
0.0121307	2.66	0.37594	17065901			ncrna:novel chromosome:GRCh38:8:12578005:12578152:1 gene:ENSG00000238460 gene_biotype:miRNA transcript_biotype:miRNA
0.0117604	2.64	0.378788	16847199			ncrna:novel chromosome:GRCh38:17:58631641:58631836:-1 gene:ENSG00000212195 gene_biotype:snoRNA transcript_biotype:snoRNA
0.0050236	2.52	0.396825	16702881	MRC1	mannose receptor C-type 1	Homo sapiens mannose receptor, C type 1 (MRC1), mRNA.
0.0187788	2.49	0.401606	17069030	LOC105375844	uncharacterized LOC105375844	cdna:all chromosome:VEGA56:8:55161483:55164451:1 Gene:OTTHUMG00000164290
0.0001621	2.48	0.403226	16761012	A2M	alpha-2-macroglobulin	Homo sapiens alpha-2-macroglobulin (A2M), mRNA.
6.33e-05	2.48	0.403226	16773662	ALOX5AP	arachidonate 5-lipoxygenase activating protein	Homo sapiens arachidonate 5-lipoxygenase-activating protein (ALOX5AP), transcript variant 2, mRNA.
0.0399523	2.43	0.411523	16848264	ABCA10	ATP binding cassette subfamily A member 10	havana:known chromosome:GRCh38:17:69148008:69228655:-1 gene:ENSG00000154263 gene_biotype:protein_coding transcript_biotype:nonsense_mediated_decay
0.0002936	2.43	0.411523	17121152			Homo sapiens hect domain and RLD 2 pseudogene 9 (HERC2P9), non-coding RNA.
0.0077769	2.41	0.414938	16673713	FMO2	flavin containing monooxygenase 2	Homo sapiens flavin containing monooxygenase 2 (non-functional) (FMO2), mRNA.
0.0058233	2.41	0.414938	16702836	MRC1	mannose receptor C-type 1	Homo sapiens mannose receptor, C type 1 (MRC1), mRNA.
0.0228393	2.35	0.425532	16670212	RNVU1-14	RNA, variant U1 small nuclear 14	Homo sapiens RNA, variant U1 small nuclear 14 (RNVU1-14), small nuclear RNA.
0.02718	2.34	0.42735	16978251	ADH1C	alcohol dehydrogenase 1C (class I), gamma polypeptide	Homo sapiens alcohol dehydrogenase 1C (class I), gamma polypeptide (ADH1C), mRNA.
3.06e-05	2.32	0.431034	16660581	C1QC	complement C1q C chain	Homo sapiens complement component 1, q subcomponent, C chain (C1QC), transcript variant 1, mRNA.
0.0396853	2.32	0.431034	16669630			ncrna:known chromosome:GRCh38:1:149162783:149162944:-1 gene:ENSG00000201699 gene_biotype:snRNA transcript_biotype:snRNA
0.004056	2.32	0.431034	16937152	LINC00312	long intergenic non-protein coding RNA 312	Homo sapiens long intergenic non-protein coding RNA 312 (LINC00312), long non-coding RNA.
0.000577	2.32	0.431034	17001545	CSF1R	colony stimulating factor 1 receptor	Homo sapiens colony stimulating factor 1 receptor (CSF1R), transcript variant 2, mRNA.
0.0228608	2.28	0.438596	16829835	ARRB2	arrestin beta 2	Homo sapiens arrestin, beta 2 (ARRB2), transcript variant 3, mRNA.
0.0235936	2.27	0.440529	16775732			ensembl_havana_transcript:known chromosome:GRCh38:13:87672615:87696272:1 gene:ENSG00000165300 gene_biotype:protein_coding transcript_biotype:protein_coding
3.91e-05	2.25	0.444444	16738819	MS4A6A	membrane spanning 4-domains A6A	Homo sapiens membrane-spanning 4-domains, subfamily A, member 6A (MS4A6A), transcript variant 4, mRNA.
0.0077375	2.22	0.45045	16990949			havana:known chromosome:GRCh38:5:149406879:149428678:1 gene:ENSG00000249669 gene_biotype:lincRNA transcript_biotype:lincRNA
0.0463608	2.22	0.45045	17011121	FHL5	four and a half LIM domains 5	Homo sapiens four and a half LIM domains 5 (FHL5), transcript variant 2, mRNA.
0.002308	2.22	0.45045	17117463	PLXDC2	plexin domain containing 2	Homo sapiens plexin domain containing 2 (PLXDC2), transcript variant 2, mRNA.
0.0330863	2.21	0.452489	17112187	MIR421	microRNA 421	Homo sapiens microRNA 421 (MIR421), microRNA.
0.0152853	2.19	0.456621	16887194	NOSTRIN	nitric oxide synthase trafficking	Homo sapiens nitric oxide synthase trafficking (NOSTRIN), transcript variant 4, mRNA.
0.039447	2.16	0.462963	17080082	ANGPT1	angiopoietin 1	Homo sapiens angiopoietin 1 (ANGPT1), transcript variant 1, mRNA.
0.0016275	2.15	0.465116	17000793	CD14	CD14 molecule	Homo sapiens CD14 molecule (CD14), transcript variant 1, mRNA.
0.0209702	2.13	0.469484	16683445	FUCA1	fucosidase, alpha-L- 1, tissue	Homo sapiens fucosidase, alpha-L- 1, tissue (FUCA1), mRNA.
0.0006285	2.12	0.471698	17027163			havana:known chromosome:GRCh38:CHR_HSCHR6_MHC_DBB_CTG1:32912565:32918920:-1 gene:ENSG00000226264 gene_biotype:protein_coding transcript_biotype:retained_intron
0.0100678	2.12	0.471698	17087107			Homo sapiens microRNA 23b (MIR23B), microRNA.
0.0436115	2.11	0.473934	16942367			ncrna:known chromosome:GRCh38:3:63545440:63545535:1 gene:ENSG00000252301 gene_biotype:rRNA transcript_biotype:rRNA
0.0004406	2.11	0.473934	17032495			havana:known chromosome:GRCh38:CHR_HSCHR6_MHC_DBB_CTG1:32912565:32918920:-1 gene:ENSG00000226264 gene_biotype:protein_coding transcript_biotype:retained_intron
0.0010358	2.11	0.473934	17061099	RASA4	RAS p21 protein activator 4	havana:known chromosome:GRCh38:7:102483144:102494868:-1 gene:ENSG00000170667 gene_biotype:protein_coding transcript_biotype:retained_intron
0.0012817	2.11	0.473934	17124068	NAIP	NLR family apoptosis inhibitory protein	Homo sapiens NLR family, apoptosis inhibitory protein (NAIP), transcript variant 1, mRNA.
0.004214	2.09	0.478469	16900286	LINC00342	long intergenic non-protein coding RNA 342	Homo sapiens cDNA FLJ33034 fis, clone THYMU2000236.
0.0008262	2.09	0.478469	17001654	CD74	CD74 molecule	Homo sapiens CD74 molecule, major histocompatibility complex, class II invariant chain (CD74), transcript variant 1, mRNA.
0.006234	2.09	0.478469	17108528	F8A1	coagulation factor VIII-associated 1	Homo sapiens coagulation factor VIII-associated 1 (F8A1), mRNA.
0.0352803	2.06	0.485437	16760792	CD163	CD163 molecule	Homo sapiens CD163 molecule (CD163), transcript variant 1, mRNA.
0.0428189	2.06	0.485437	17061129			Homo sapiens RAS p21 protein activator 4 (RASA4), transcript variant 2, mRNA.
0.0021919	2.06	0.485437	17124066	NAIP	NLR family apoptosis inhibitory protein	havana:known chromosome:GRCh38:5:70998121:71020774:-1 gene:ENSG00000249437 gene_biotype:protein_coding transcript_biotype:retained_intron
0.0063783	2.05	0.487805	17031139			ensembl_havana_transcript:known chromosome:GRCh38:CHR_HSCHR6_MHC_QBL_CTG1:32397298:32402508:1 gene:ENSG00000206308 gene_biotype:protein_coding transcript_biotype:protein_coding
0.0187962	2.04	0.490196	16777460	PARP4	poly(ADP-ribose) polymerase family member 4	Homo sapiens poly (ADP-ribose) polymerase family, member 4 (PARP4), mRNA.
0.0067468	2.04	0.490196	17028313			Homo sapiens major histocompatibility complex, class II, DR alpha (HLA-DRA), mRNA.
0.0033186	2.03	0.492611	17120004			linc-FBXO28 chr1:+:224180461-224196185
0.0300862	2.01	0.497512	16664828	PODN	podocan	Homo sapiens podocan (PODN), transcript variant 2, mRNA.
0.0060527	2.01	0.497512	16712086	ITGA8	integrin subunit alpha 8	Homo sapiens integrin, alpha 8 (ITGA8), transcript variant 2, mRNA.
0.0311367	2	0.5	16710126	HTRA1	HtrA serine peptidase 1	Homo sapiens HtrA serine peptidase 1 (HTRA1), mRNA.
0.0349281	2	0.5	16721585	OLFML1	olfactomedin like 1	havana:known chromosome:GRCh38:11:7485526:7488965:1 gene:ENSG00000183801 gene_biotype:protein_coding transcript_biotype:retained_intron
0.0072512	2	0.5	17033604			Homo sapiens major histocompatibility complex, class II, DR alpha (HLA-DRA), mRNA.
0.0001808	2	0.5	17034810	HLA-DMB	major histocompatibility complex, class II, DM beta	havana:known chromosome:GRCh38:CHR_HSCHR6_MHC_DBB_CTG1:32912565:32918920:-1 gene:ENSG00000226264 gene_biotype:protein_coding transcript_biotype:retained_intron
0.0071787	2	0.5	17035880			Homo sapiens major histocompatibility complex, class II, DR alpha (HLA-DRA), mRNA.
0.0071787	2	0.5	17038596			Homo sapiens major histocompatibility complex, class II, DR alpha (HLA-DRA), mRNA.
0.0001808	2	0.5	17039996	HLA-DMB	major histocompatibility complex, class II, DM beta	havana:known chromosome:GRCh38:CHR_HSCHR6_MHC_DBB_CTG1:32912565:32918920:-1 gene:ENSG00000226264 gene_biotype:protein_coding transcript_biotype:retained_intron
0.0071787	2	0.5	17041225			Homo sapiens major histocompatibility complex, class II, DR alpha (HLA-DRA), mRNA.
Upregulated genes upon injury						long non-coding RNAs in red
Parametric p-value	Fold-change 0h vs 2h	Fold-change 2h vs 0h	ProbeSet	Symbol	Name	mRna - Description
0.0463327	0.5	2	16661589			Homo sapiens regulator of chromosome condensation 1 (RCC1), transcript variant 4, mRNA.
0.0004722	0.5	2	16703563	BAMBI	BMP and activin membrane bound inhibitor	havana:known chromosome:GRCh38:10:28677510:28682677:1 gene:ENSG00000095739 gene_biotype:protein_coding transcript_biotype:retained_intron
0.0016816	0.5	2	16737260	ABTB2	ankyrin repeat and BTB domain containing 2	Homo sapiens ankyrin repeat and BTB (POZ) domain containing 2 (ABTB2), mRNA.
0.0075418	0.5	2	16740495	RELA	RELA proto-oncogene, NF-kB subunit	Homo sapiens v-rel avian reticuloendotheliosis viral oncogene homolog A (RELA), transcript variant 2, mRNA.
0.0059839	0.5	2	16740969	CLCF1	cardiotrophin like cytokine factor 1	Homo sapiens cardiotrophin-like cytokine factor 1 (CLCF1), transcript variant 2, mRNA.
0.0176541	0.5	2	16788614	SNORD113-9	small nucleolar RNA, C/D box 113-9	Homo sapiens small nucleolar RNA, C/D box 113-9 (SNORD113-9), small nucleolar RNA.
0.0376899	0.5	2	16864983	ZNF331	zinc finger protein 331	Homo sapiens zinc finger protein 331 (ZNF331), transcript variant 4, mRNA.
0.0023953	0.5	2	16866574	SBNO2	strawberry notch homolog 2	Homo sapiens strawberry notch homolog 2 (Drosophila) (SBNO2), transcript variant 2, mRNA.
0.0042	0.5	2	16914844	PTPN1	protein tyrosine phosphatase, non-receptor type 1	Homo sapiens protein tyrosine phosphatase, non-receptor type 1 (PTPN1), transcript variant 2, mRNA.
0.0257114	0.5	2	16999011	FEM1C	fem-1 homolog C	Homo sapiens fem-1 homolog c (C. elegans) (FEM1C), mRNA.
0.0282266	0.5	2	17000724	HBEGF	heparin binding EGF like growth factor	Homo sapiens heparin-binding EGF-like growth factor (HBEGF), mRNA.
0.0232037	0.5	2	17006949	CFB	complement factor B	Homo sapiens complement factor B (CFB), mRNA.
0.014715	0.5	2	17011279	PRDM1	PR/SET domain 1	Homo sapiens PR domain containing 1, with ZNF domain (PRDM1), transcript variant 1, mRNA.
0.0198814	0.5	2	17011671	AMD1	adenosylmethionine decarboxylase 1	Homo sapiens adenosylmethionine decarboxylase 1 (AMD1), transcript variant 3, mRNA.
0.000283	0.5	2	17124130	CYCS	cytochrome c, somatic	Homo sapiens cytochrome c, somatic (CYCS), mRNA.
0.0062604	0.49	2.04082	16658664	SLC25A33	solute carrier family 25 member 33	Homo sapiens solute carrier family 25 (pyrimidine nucleotide carrier), member 33 (SLC25A33), mRNA.
0.0076936	0.49	2.04082	16674987			cdna:all chromosome:VEGA56:1:184408337:184412360:1 Gene:OTTHUMG00000035468
0.0021762	0.49	2.04082	16685383	GNL2	G protein nucleolar 2	Homo sapiens guanine nucleotide binding protein-like 2 (nucleolar) (GNL2), mRNA.
0.0105704	0.49	2.04082	16754195	RAB21	RAB21, member RAS oncogene family	Homo sapiens RAB21, member RAS oncogene family (RAB21), mRNA.
0.0412643	0.49	2.04082	16777384	SACS	sacsin molecular chaperone	Homo sapiens sacsin molecular chaperone (SACS), transcript variant 2, mRNA.
0.028359	0.49	2.04082	16784226			cdna:all chromosome:VEGA56:14:52640839:52641566:1 Gene:OTTHUMG00000171105
0.02612	0.49	2.04082	16801835	LACTB	lactamase beta	Homo sapiens lactamase, beta (LACTB), transcript variant 3, mRNA.
0.0022318	0.49	2.04082	16809093	GABPB1	GA binding protein transcription factor beta subunit 1	Homo sapiens GA binding protein transcription factor, beta subunit 1 (GABPB1), transcript variant gamma-1, mRNA.
0.0095831	0.49	2.04082	16809971	MYO1E	myosin IE	Homo sapiens myosin IE (MYO1E), mRNA.
0.0308795	0.49	2.04082	16822356	LUC7L	LUC7 like	havana:known chromosome:GRCh38:16:188969:229439:-1 gene:ENSG00000007392 gene_biotype:protein_coding transcript_biotype:nonsense_mediated_decay
2.3e-06	0.49	2.04082	16849528	USP36	ubiquitin specific peptidase 36	Homo sapiens ubiquitin specific peptidase 36 (USP36), mRNA.
0.0009491	0.49	2.04082	16853523	LOC727896	cysteine and histidine rich domain containing 1 pseudogene	Homo sapiens cysteine and histidine-rich domain (CHORD) containing 1 pseudogene (LOC727896), non-coding RNA.
0.0004812	0.49	2.04082	16879408	EML4	echinoderm microtubule associated protein like 4	Homo sapiens echinoderm microtubule associated protein like 4 (EML4), transcript variant 2, mRNA.
0.0166993	0.49	2.04082	16930051	MAFF	MAF bZIP transcription factor F	Homo sapiens v-maf avian musculoaponeurotic fibrosarcoma oncogene homolog F (MAFF), transcript variant 3, mRNA.
0.0044052	0.49	2.04082	16937024	BHLHE40	basic helix-loop-helix family member e40	ensembl_havana_transcript:known chromosome:GRCh38:3:4979116:4985323:1 gene:ENSG00000134107 gene_biotype:protein_coding transcript_biotype:protein_coding
0.0440485	0.49	2.04082	16982011	CASP3	caspase 3	Homo sapiens caspase 3, apoptosis-related cysteine peptidase (CASP3), transcript variant alpha, mRNA.
0.0370208	0.49	2.04082	16994618	MYO10	myosin X	Homo sapiens myosin X (MYO10), mRNA.
0.0269572	0.49	2.04082	17004582	RIOK1	RIO kinase 1	Homo sapiens RIO kinase 1 (RIOK1), transcript variant 1, mRNA.
0.0107119	0.49	2.04082	17025256			havana:known chromosome:GRCh38:6:159586955:159589169:-1 gene:ENSG00000237927 gene_biotype:lincRNA transcript_biotype:lincRNA
0.0014504	0.49	2.04082	17046683	RABGEF1	RAB guanine nucleotide exchange factor 1	Homo sapiens RAB guanine nucleotide exchange factor (GEF) 1 (RABGEF1), transcript variant 1, mRNA.
0.0471855	0.49	2.04082	17069212	SDCBP	syndecan binding protein	havana:putative chromosome:GRCh38:8:58553254:58582858:1 gene:ENSG00000137575 gene_biotype:protein_coding transcript_biotype:protein_coding
0.045167	0.49	2.04082	17070013	RDH10	retinol dehydrogenase 10	Homo sapiens retinol dehydrogenase 10 (all-trans) (RDH10), mRNA.
0.022	0.49	2.04082	17087588			Homo sapiens MSANTD3-TMEFF1 readthrough (MSANTD3-TMEFF1), mRNA.
0.0014493	0.49	2.04082	17096728	ABCA1	ATP binding cassette subfamily A member 1	Homo sapiens ATP-binding cassette, sub-family A (ABC1), member 1 (ABCA1), mRNA.
0.0345743	0.49	2.04082	17101027	PITPNB	phosphatidylinositol transfer protein beta	Homo sapiens phosphatidylinositol transfer protein, beta (PITPNB), transcript variant sp2, mRNA.
0.0316795	0.48	2.08333	16688929	GNG5	G protein subunit gamma 5	havana:known chromosome:GRCh38:1:84498329:84506565:-1 gene:ENSG00000174021 gene_biotype:protein_coding transcript_biotype:protein_coding
0.0108155	0.48	2.08333	16735596	DENND5A	DENN domain containing 5A	Homo sapiens DENN/MADD domain containing 5A (DENND5A), transcript variant 2, mRNA.
0.0052066	0.48	2.08333	16765809	MMP19	matrix metallopeptidase 19	Homo sapiens matrix metallopeptidase 19 (MMP19), transcript variant 1, mRNA.
0.0147421	0.48	2.08333	16788612	SNORD113-8	small nucleolar RNA, C/D box 113-8	Homo sapiens small nucleolar RNA, C/D box 113-8 (SNORD113-8), small nucleolar RNA.
0.0114926	0.48	2.08333	16820537	UTP4	UTP4, small subunit processome component	Homo sapiens cirrhosis, autosomal recessive 1A (cirhin) (CIRH1A), mRNA.
0.0411506	0.48	2.08333	16833224	CCL8	C-C motif chemokine ligand 8	Homo sapiens chemokine (C-C motif) ligand 8 (CCL8), mRNA.
0.0093991	0.48	2.08333	16889602	NOP58	NOP58 ribonucleoprotein	ensembl_havana_transcript:known chromosome:GRCh38:2:202265716:202303666:1 gene:ENSG00000055044 gene_biotype:protein_coding transcript_biotype:protein_coding
0.0440827	0.48	2.08333	16893748	ALKAL2	ALK and LTK ligand 2	Homo sapiens family with sequence similarity 150, member B (FAM150B), mRNA.
0.0081558	0.48	2.08333	16906335			ncrna:known chromosome:GRCh38:2:188276732:188276844:-1 gene:ENSG00000200650 gene_biotype:rRNA transcript_biotype:rRNA
0.0057313	0.48	2.08333	16924207	HSPA13	heat shock protein family A (Hsp70) member 13	Homo sapiens heat shock protein 70kDa family, member 13 (HSPA13), mRNA.
0.0228077	0.48	2.08333	16951247	ANKRD28	ankyrin repeat domain 28	Homo sapiens ankyrin repeat domain 28 (ANKRD28), transcript variant 1, mRNA.
0.043029	0.48	2.08333	16952782	TMEM158	transmembrane protein 158 (gene/pseudogene)	Homo sapiens transmembrane protein 158 (gene/pseudogene) (TMEM158), mRNA.
0.0057657	0.48	2.08333	17081917	ARC	activity regulated cytoskeleton associated protein	Homo sapiens activity-regulated cytoskeleton-associated protein (ARC), mRNA.
0.02559	0.48	2.08333	17103951	TSPYL2	TSPY like 2	havana:known chromosome:GRCh38:X:53083123:53088539:1 gene:ENSG00000184205 gene_biotype:protein_coding transcript_biotype:retained_intron
0.0051267	0.48	2.08333	17119702	SNORD54	small nucleolar RNA, C/D box 54	Homo sapiens small nucleolar RNA, C/D box 54 (SNORD54), small nucleolar RNA.
0.0071776	0.48	2.08333	17126284	LINC01348	long intergenic non-protein coding RNA 1348	Homo sapiens long intergenic non-protein coding RNA 1348 (LINC01348), long non-coding RNA.
0.0005511	0.47	2.12766	16669121	ATP1A1	ATPase Na+/K+ transporting subunit alpha 1	Homo sapiens ATPase, Na+/K+ transporting, alpha 1 polypeptide (ATP1A1), transcript variant 1, mRNA.
0.00573	0.47	2.12766	16694869	ETV3	ETS variant 3	havana:known chromosome:GRCh38:1:157133145:157138474:-1 gene:ENSG00000117036 gene_biotype:protein_coding transcript_biotype:protein_coding
0.0225729	0.47	2.12766	16722603	LDHA	lactate dehydrogenase A	Homo sapiens lactate dehydrogenase A (LDHA), transcript variant 3, mRNA.
0.0021836	0.47	2.12766	16733620	JAM3	junctional adhesion molecule 3	Homo sapiens junctional adhesion molecule 3 (JAM3), transcript variant 2, mRNA.
0.0046641	0.47	2.12766	16734686			Homo sapiens nucleoporin 98kDa (NUP98), transcript variant 3, mRNA.
0.0234751	0.47	2.12766	16754394			cdna:all chromosome:VEGA56:12:76030494:76031378:1 Gene:OTTHUMG00000169784
0.0262153	0.47	2.12766	16793455			ncrna:known chromosome:GRCh38:14:58292293:58292388:-1 gene:ENSG00000252782 gene_biotype:snRNA transcript_biotype:snRNA
0.0149771	0.47	2.12766	16813029	HAPLN3	hyaluronan and proteoglycan link protein 3	Homo sapiens hyaluronan and proteoglycan link protein 3 (HAPLN3), mRNA.
0.0328424	0.47	2.12766	16853445	YES1	YES proto-oncogene 1, Src family tyrosine kinase	Homo sapiens YES proto-oncogene 1, Src family tyrosine kinase (YES1), mRNA.
0.0026608	0.47	2.12766	16863168	RELB	RELB proto-oncogene, NF-kB subunit	Homo sapiens v-rel avian reticuloendotheliosis viral oncogene homolog B (RELB), mRNA.
0.0051041	0.47	2.12766	16872982	LYPD3	LY6/PLAUR domain containing 3	Homo sapiens LY6/PLAUR domain containing 3 (LYPD3), mRNA.
0.0029696	0.47	2.12766	16883568	MAP4K4	mitogen-activated protein kinase kinase kinase kinase 4	Homo sapiens mitogen-activated protein kinase kinase kinase kinase 4 (MAP4K4), transcript variant 2, mRNA.
0.0023713	0.47	2.12766	16911108	SMOX	spermine oxidase	Homo sapiens spermine oxidase (SMOX), transcript variant 6, mRNA.
0.0207374	0.47	2.12766	16949447			ncrna:known chromosome:GRCh38:3:187423315:187423419:1 gene:ENSG00000239093 gene_biotype:snoRNA transcript_biotype:snoRNA
0.0182681	0.47	2.12766	16977461			Homo sapiens THAP9 antisense RNA 1 (THAP9-AS1), transcript variant 1, long non-coding RNA.
0.0293221	0.47	2.12766	17003924	GFPT2	glutamine-fructose-6-phosphate transaminase 2	Homo sapiens glutamine-fructose-6-phosphate transaminase 2 (GFPT2), mRNA.
0.0070125	0.47	2.12766	17011694	RPF2	ribosome production factor 2 homolog	Homo sapiens ribosome production factor 2 homolog (S. cerevisiae) (RPF2), transcript variant 2, mRNA.
0.00438	0.47	2.12766	17081708	AGO2	argonaute 2, RISC catalytic component	Homo sapiens argonaute RISC catalytic component 2 (AGO2), transcript variant 2, mRNA.
0.0018505	0.47	2.12766	17085779	SMC5	structural maintenance of chromosomes 5	Homo sapiens structural maintenance of chromosomes 5 (SMC5), mRNA.
0.0188745	0.47	2.12766	17087861	TMEM38B	transmembrane protein 38B	Homo sapiens transmembrane protein 38B (TMEM38B), mRNA.
0.0124537	0.47	2.12766	17093186	B4GALT1	beta-1,4-galactosyltransferase 1	Homo sapiens UDP-Gal:betaGlcNAc beta 1,4- galactosyltransferase, polypeptide 1 (B4GALT1), mRNA.
0.0012945	0.47	2.12766	17097941	TRAF1	TNF receptor associated factor 1	Homo sapiens TNF receptor-associated factor 1 (TRAF1), transcript variant 2, mRNA.
0.0158756	0.47	2.12766	17103185	TIMP1	TIMP metallopeptidase inhibitor 1	Homo sapiens cDNA FLJ60276 complete cds, weakly similar to Metalloproteinase inhibitor 1 precursor.
0.0019161	0.46	2.17391	16689352	GBP2	guanylate binding protein 2	Homo sapiens guanylate binding protein 2, interferon-inducible (GBP2), mRNA.
0.0386451	0.46	2.17391	16690511	TAF13	TATA-box binding protein associated factor 13	Homo sapiens TAF13 RNA polymerase II, TATA box binding protein (TBP)-associated factor, 18kDa (TAF13), mRNA.
0.0062136	0.46	2.17391	16721905	ADM	adrenomedullin	havana:known chromosome:GRCh38:11:10305088:10306908:1 gene:ENSG00000148926 gene_biotype:protein_coding transcript_biotype:protein_coding
0.0208503	0.46	2.17391	16762661	PTHLH	parathyroid hormone like hormone	Homo sapiens parathyroid hormone-like hormone (PTHLH), transcript variant 2, mRNA.
0.0082242	0.46	2.17391	16769622	CRY1	cryptochrome circadian clock 1	Homo sapiens cryptochrome circadian clock 1 (CRY1), mRNA.
0.010033	0.46	2.17391	16785696	ARG2	arginase 2	Homo sapiens arginase 2 (ARG2), mRNA.
0.0316944	0.46	2.17391	16788520	MEG3	maternally expressed 3 (non-protein coding)	Homo sapiens maternally expressed 3 (non-protein coding) (MEG3), transcript variant 16, long non-coding RNA.
0.0014046	0.46	2.17391	16803790	MESDC1	mesoderm development candidate 1	Homo sapiens mesoderm development candidate 1 (MESDC1), mRNA.
0.0304451	0.46	2.17391	16901200			Homo sapiens ring finger protein 149 (RNF149), mRNA.
0.0457165	0.46	2.17391	16913065	PROCR	protein C receptor	Homo sapiens protein C receptor, endothelial (PROCR), mRNA.
0.0085566	0.46	2.17391	16920169	B4GALT5	beta-1,4-galactosyltransferase 5	Homo sapiens UDP-Gal:betaGlcNAc beta 1,4- galactosyltransferase, polypeptide 5 (B4GALT5), mRNA.
0.0474343	0.46	2.17391	16949759	HES1	hes family bHLH transcription factor 1	havana:known chromosome:GRCh38:3:194136148:194137284:1 gene:ENSG00000114315 gene_biotype:protein_coding transcript_biotype:retained_intron
0.0010138	0.46	2.17391	16995890	HMGCS1	3-hydroxy-3-methylglutaryl-CoA synthase 1	Homo sapiens 3-hydroxy-3-methylglutaryl-CoA synthase 1 (soluble) (HMGCS1), transcript variant 1, mRNA.
0.0088654	0.46	2.17391	17050381			Homo sapiens interferon-related developmental regulator 1 (IFRD1), transcript variant 2, mRNA.
0.0329297	0.46	2.17391	17066065	SLC7A2	solute carrier family 7 member 2	Homo sapiens solute carrier family 7 (cationic amino acid transporter, y+ system), member 2 (SLC7A2), transcript variant 2, mRNA.
0.0355067	0.46	2.17391	17070273	ZBTB10	zinc finger and BTB domain containing 10	Homo sapiens zinc finger and BTB domain containing 10 (ZBTB10), transcript variant 1, mRNA.
0.0273197	0.46	2.17391	17097209			ncrna:known chromosome:GRCh38:9:111411644:111411742:-1 gene:ENSG00000223238 gene_biotype:rRNA transcript_biotype:rRNA
0.0351295	0.46	2.17391	17102948	ZNF674-AS1	ZNF674 antisense RNA 1 (head to head)	Homo sapiens ZNF674 antisense RNA 1 (head to head) (ZNF674-AS1), long non-coding RNA.
0.0196784	0.46	2.17391	17121466			linc-BOLA2 chr16:-:30305440-30306273
0.0033301	0.45	2.22222	16700911	ERO1B	endoplasmic reticulum oxidoreductase 1 beta	Homo sapiens ERO1-like beta (S. cerevisiae) (ERO1LB), mRNA.
0.0158311	0.45	2.22222	16704182	CSGALNACT2	chondroitin sulfate N-acetylgalactosaminyltransferase 2	Homo sapiens chondroitin sulfate N-acetylgalactosaminyltransferase 2 (CSGALNACT2), mRNA.
0.0061336	0.45	2.22222	16753426	SRGAP1	SLIT-ROBO Rho GTPase activating protein 1	Homo sapiens SLIT-ROBO Rho GTPase activating protein 1 (SRGAP1), mRNA.
0.0081976	0.45	2.22222	16788683	SNORD114-21	small nucleolar RNA, C/D box 114-21	Homo sapiens small nucleolar RNA, C/D box 114-21 (SNORD114-21), small nucleolar RNA.
0.0290078	0.45	2.22222	16788705			ncrna:novel chromosome:GRCh38:14:100994257:100994330:1 gene:ENSG00000222095 gene_biotype:snoRNA transcript_biotype:snoRNA
0.000546	0.45	2.22222	16801850	RAB8B	RAB8B, member RAS oncogene family	Homo sapiens RAB8B, member RAS oncogene family (RAB8B), mRNA.
0.0039843	0.45	2.22222	16894402	ODC1	ornithine decarboxylase 1	Homo sapiens ornithine decarboxylase 1 (ODC1), transcript variant 2, mRNA.
0.0023966	0.45	2.22222	16900053	EIF2AK3	eukaryotic translation initiation factor 2 alpha kinase 3	Homo sapiens eukaryotic translation initiation factor 2-alpha kinase 3 (EIF2AK3), mRNA.
0.0004645	0.45	2.22222	16967863	AREG	amphiregulin	Homo sapiens amphiregulin (AREG), mRNA.
0.0124507	0.45	2.22222	16971139	ABCE1	ATP binding cassette subfamily E member 1	Homo sapiens ATP-binding cassette, sub-family E (OABP), member 1 (ABCE1), transcript variant 2, mRNA.
0.0159112	0.45	2.22222	17094876	ZFAND5	zinc finger AN1-type containing 5	Homo sapiens zinc finger, AN1-type domain 5 (ZFAND5), transcript variant a, mRNA.
0.0022549	0.44	2.27273	16662623			Homo sapiens zinc finger CCCH-type containing 12A (ZC3H12A), mRNA.
0.0079558	0.44	2.27273	16677556			Homo sapiens transforming growth factor, beta 2 (TGFB2), transcript variant 1, mRNA.
0.0021526	0.44	2.27273	16689664	TMED5	transmembrane p24 trafficking protein 5	Homo sapiens transmembrane emp24 protein transport domain containing 5 (TMED5), transcript variant 2, mRNA.
0.0093377	0.44	2.27273	16689752	GCLM	glutamate-cysteine ligase modifier subunit	Homo sapiens glutamate-cysteine ligase, modifier subunit (GCLM), mRNA.
0.0055892	0.44	2.27273	16697245	IVNS1ABP	influenza virus NS1A binding protein	Homo sapiens mRNA; cDNA DKFZp686F15119 (from clone DKFZp686F15119).
0.0170697	0.44	2.27273	16723662	FJX1	four jointed box 1	Homo sapiens four jointed box 1 (Drosophila) (FJX1), mRNA.
0.0131198	0.44	2.27273	16735636			cdna:all chromosome:VEGA56:11:9242448:9245509:-1 Gene:OTTHUMG00000165718
0.0142198	0.44	2.27273	16738479			Homo sapiens solute carrier family 43, member 3 (SLC43A3), transcript variant 2, mRNA.
0.0443568	0.44	2.27273	16745563	CLMP	CXADR like membrane protein	Homo sapiens CXADR-like membrane protein (CLMP), mRNA.
0.0053799	0.44	2.27273	16761212	CLEC2B	C-type lectin domain family 2 member B	havana:putative chromosome:GRCh38:12:9853133:9854849:-1 gene:ENSG00000110852 gene_biotype:protein_coding transcript_biotype:protein_coding
0.0321643	0.44	2.27273	16785058	HIF1A	hypoxia inducible factor 1 alpha subunit	Homo sapiens hypoxia inducible factor 1, alpha subunit (basic helix-loop-helix transcription factor) (HIF1A), transcript variant 3, mRNA.
0.0332591	0.44	2.27273	16788488	MEG3	maternally expressed 3 (non-protein coding)	ensembl_havana_transcript:known chromosome:GRCh38:14:100833764:100861021:1 gene:ENSG00000214548 gene_biotype:lincRNA transcript_biotype:lincRNA
0.018458	0.44	2.27273	16788697	SNORD114-28	small nucleolar RNA, C/D box 114-28	Homo sapiens small nucleolar RNA, C/D box 114-28 (SNORD114-28), small nucleolar RNA.
0.0045026	0.44	2.27273	16796694	WARS	tryptophanyl-tRNA synthetase	Homo sapiens tryptophanyl-tRNA synthetase (WARS), transcript variant 1, mRNA.
0.0026558	0.44	2.27273	16801179	MAPK6	mitogen-activated protein kinase 6	Homo sapiens mitogen-activated protein kinase 6 (MAPK6), mRNA.
0.0011794	0.44	2.27273	16819207	MT2A	metallothionein 2A	ensembl_havana_transcript:known chromosome:GRCh38:16:56608199:56609497:1 gene:ENSG00000125148 gene_biotype:protein_coding transcript_biotype:protein_coding
0.0150933	0.44	2.27273	16821541	CRISPLD2	cysteine rich secretory protein LCCL domain containing 2	Homo sapiens cysteine-rich secretory protein LCCL domain containing 2 (CRISPLD2), mRNA.
0.0050921	0.44	2.27273	16851397	RBBP8	RB binding protein 8, endonuclease	Homo sapiens retinoblastoma binding protein 8 (RBBP8), transcript variant 1, mRNA.
0.0046687	0.44	2.27273	16897560	PSME4	proteasome activator subunit 4	Homo sapiens proteasome (prosome, macropain) activator subunit 4 (PSME4), mRNA.
0.0039146	0.44	2.27273	16913737	TOP1	topoisomerase (DNA) I	Homo sapiens topoisomerase (DNA) I (TOP1), mRNA.
0.0017882	0.44	2.27273	16921827			Homo sapiens MIR155 host gene (non-protein coding) (MIR155HG), long non-coding RNA.
8.87e-05	0.44	2.27273	16943548	ALCAM	activated leukocyte cell adhesion molecule	Homo sapiens activated leukocyte cell adhesion molecule (ALCAM), transcript variant 2, mRNA.
0.0034823	0.44	2.27273	16971966	FNIP2	folliculin interacting protein 2	Homo sapiens folliculin interacting protein 2 (FNIP2), mRNA.
0.0114542	0.44	2.27273	16977760	SLC10A6	solute carrier family 10 member 6	Homo sapiens solute carrier family 10 (sodium/bile acid cotransporter), member 6 (SLC10A6), mRNA.
0.0140832	0.44	2.27273	17000518	HSPA9	heat shock protein family A (Hsp70) member 9	Homo sapiens cDNA FLJ13255 fis, clone OVARC1000800, moderately similar to MITOCHONDRIAL STRESS-70 PROTEIN PRECURSOR.
0.0291937	0.44	2.27273	17084237	DNAJA1	DnaJ heat shock protein family (Hsp40) member A1	Homo sapiens DnaJ (Hsp40) homolog, subfamily A, member 1 (DNAJA1), mRNA.
0.0339827	0.44	2.27273	17101876	SCML1	sex comb on midleg like 1 (Drosophila)	havana:known chromosome:GRCh38:X:17743869:17754985:1 gene:ENSG00000047634 gene_biotype:protein_coding transcript_biotype:retained_intron
0.0123429	0.44	2.27273	17119730			Homo sapiens small nucleolar RNA, C/D box 36A (SNORD36A), small nucleolar RNA.
0.0093357	0.44	2.27273	17124004			linc-LIFR-4 chr5:-:38825834-38845924
0.0157001	0.43	2.32558	16681370	ENO1	enolase 1	Homo sapiens enolase 1, (alpha) (ENO1), transcript variant 2, mRNA.
0.001433	0.43	2.32558	16737200	CD59	CD59 molecule (CD59 blood group)	Homo sapiens CD59 molecule, complement regulatory protein (CD59), transcript variant 2, mRNA.
0.0050147	0.43	2.32558	16743340			Homo sapiens small nucleolar RNA, C/D box 6 (SNORD6), small nucleolar RNA.
0.0185887	0.43	2.32558	16753779	RAP1B	RAP1B, member of RAS oncogene family	Homo sapiens RAP1B, member of RAS oncogene family (RAP1B), transcript variant 2, mRNA.
0.001297	0.43	2.32558	16926011	ZBTB21	zinc finger and BTB domain containing 21	Homo sapiens zinc finger and BTB domain containing 21 (ZBTB21), transcript variant 1, mRNA.
0.0105108	0.43	2.32558	16934476	APOL2	apolipoprotein L2	havana:known chromosome:GRCh38:22:36236885:36239239:-1 gene:ENSG00000128335 gene_biotype:protein_coding transcript_biotype:processed_transcript
0.0030106	0.43	2.32558	16935703	ARFGAP3	ADP ribosylation factor GTPase activating protein 3	Homo sapiens ADP-ribosylation factor GTPase activating protein 3 (ARFGAP3), transcript variant 2, mRNA.
0.0004533	0.43	2.32558	16956983	CBLB	Cbl proto-oncogene B	Homo sapiens Cbl proto-oncogene B, E3 ubiquitin protein ligase (CBLB), mRNA.
0.0056715	0.43	2.32558	16993268	HNRNPAB	heterogeneous nuclear ribonucleoprotein A/B	Homo sapiens heterogeneous nuclear ribonucleoprotein A/B (HNRNPAB), transcript variant 2, mRNA.
0.0029715	0.43	2.32558	17072979	KHDRBS3	KH RNA binding domain containing, signal transduction associated 3	Homo sapiens KH domain containing, RNA binding, signal transduction associated 3 (KHDRBS3), mRNA.
0.0269738	0.43	2.32558	17076861	CEBPD	CCAAT/enhancer binding protein delta	Homo sapiens CCAAT/enhancer binding protein (C/EBP), delta (CEBPD), mRNA.
0.0287907	0.43	2.32558	17092081	GLIS3	GLIS family zinc finger 3	Homo sapiens GLIS family zinc finger 3 (GLIS3), transcript variant 1, mRNA.
0.0015698	0.43	2.32558	17094814	TMEM2	transmembrane protein 2	Homo sapiens transmembrane protein 2 (TMEM2), transcript variant 2, mRNA.
0.0003905	0.43	2.32558	17109260	PIGA	phosphatidylinositol glycan anchor biosynthesis class A	Homo sapiens phosphatidylinositol glycan anchor biosynthesis, class A (PIGA), transcript variant 1, mRNA.
0.0102077	0.42	2.38095	16687847	TACSTD2	tumor associated calcium signal transducer 2	Homo sapiens tumor-associated calcium signal transducer 2 (TACSTD2), mRNA.
0.0165235	0.42	2.38095	16705313	SIRT1	sirtuin 1	Homo sapiens sirtuin 1 (SIRT1), transcript variant 2, mRNA.
0.0079758	0.42	2.38095	16774319	DGKH	diacylglycerol kinase eta	Homo sapiens diacylglycerol kinase, eta (DGKH), transcript variant 3, mRNA.
0.0004232	0.42	2.38095	16788628	SNORD114-6	small nucleolar RNA, C/D box 114-6	Homo sapiens small nucleolar RNA, C/D box 114-6 (SNORD114-6), small nucleolar RNA.
0.0149693	0.42	2.38095	16818431	ZNF267	zinc finger protein 267	Homo sapiens zinc finger protein 267 (ZNF267), transcript variant 2, mRNA.
0.0005677	0.42	2.38095	16906063			ncrna:novel chromosome:GRCh38:2:179934402:179934527:-1 gene:ENSG00000202216 gene_biotype:snoRNA transcript_biotype:snoRNA
0.0133608	0.42	2.38095	16914733	ZFAS1	ZNFX1 antisense RNA 1	Homo sapiens ZNFX1 antisense RNA 1 (ZFAS1), transcript variant 1, long non-coding RNA.
0.00246	0.42	2.38095	16922779	ETS2	ETS proto-oncogene 2, transcription factor	Homo sapiens v-ets avian erythroblastosis virus E26 oncogene homolog 2 (ETS2), transcript variant 2, mRNA.
0.0018958	0.42	2.38095	16933445	PITPNB	phosphatidylinositol transfer protein beta	Homo sapiens phosphatidylinositol transfer protein, beta (PITPNB), transcript variant sp2, mRNA.
0.0338047	0.42	2.38095	16942991	ARL13B	ADP ribosylation factor like GTPase 13B	Homo sapiens ADP-ribosylation factor-like 13B (ARL13B), transcript variant 3, mRNA.
0.0273074	0.42	2.38095	17005001	CD83	CD83 molecule	Homo sapiens CD83 molecule (CD83), transcript variant 2, mRNA.
0.004388	0.42	2.38095	17102041	SMS	spermine synthase	Homo sapiens spermine synthase (SMS), transcript variant 2, mRNA.
0.0020234	0.41	2.43902	16774053	CCNA1	cyclin A1	Homo sapiens cyclin A1 (CCNA1), transcript variant 2, mRNA.
0.006935	0.41	2.43902	16777602	USP12	ubiquitin specific peptidase 12	Homo sapiens ubiquitin specific peptidase 12 (USP12), mRNA.
0.0283126	0.41	2.43902	16788576	SNORD113-3	small nucleolar RNA, C/D box 113-3	Homo sapiens small nucleolar RNA, C/D box 113-3 (SNORD113-3), small nucleolar RNA.
0.0016297	0.41	2.43902	16865992	ZNF460	zinc finger protein 460	Homo sapiens zinc finger protein 460 (ZNF460), mRNA.
0.0154124	0.41	2.43902	16884523	SLC20A1	solute carrier family 20 member 1	Homo sapiens solute carrier family 20 (phosphate transporter), member 1 (SLC20A1), mRNA.
0.0115155	0.41	2.43902	16943944	CD200	CD200 molecule	Homo sapiens CD200 molecule (CD200), transcript variant 2, mRNA.
0.0014652	0.41	2.43902	16978525	SLC9B2	solute carrier family 9 member B2	Homo sapiens solute carrier family 9, subfamily B (NHA2, cation proton antiporter 2), member 2 (SLC9B2), mRNA.
0.0006393	0.41	2.43902	16980311	OTUD4	OTU deubiquitinase 4	Homo sapiens OTU deubiquitinase 4 (OTUD4), transcript variant 3, mRNA.
0.0096427	0.41	2.43902	16984244	OSMR	oncostatin M receptor	Homo sapiens oncostatin M receptor (OSMR), transcript variant 1, mRNA.
0.0002908	0.41	2.43902	16987844	MAN2A1	mannosidase alpha class 2A member 1	Homo sapiens mannosidase, alpha, class 2A, member 1 (MAN2A1), mRNA.
0.0069732	0.41	2.43902	17075426	TNFRSF10B	TNF receptor superfamily member 10b	Homo sapiens tumor necrosis factor receptor superfamily, member 10b (TNFRSF10B), transcript variant 1, mRNA.
0.0047228	0.41	2.43902	17117837			cdna:genscan chromosome:GRCh38:2:23385812:23399118:1 transcript_biotype:protein_coding
0.0079761	0.41	2.43902	17120896			havana:known chromosome:GRCh38:13:28598833:28600052:1 gene:ENSG00000235472 gene_biotype:processed_pseudogene transcript_biotype:processed_pseudogene
0.0253242	0.41	2.43902	17124006			cdna:all chromosome:VEGA56:5:38843263:38845829:-1 Gene:OTTHUMG00000162040
0.000412	0.4	2.5	16659459	PDPN	podoplanin	Homo sapiens podoplanin (PDPN), transcript variant 3, mRNA.
0.0023284	0.4	2.5	16715361	P4HA1	prolyl 4-hydroxylase subunit alpha 1	Homo sapiens prolyl 4-hydroxylase, alpha polypeptide I (P4HA1), transcript variant 1, mRNA.
0.0045185	0.4	2.5	16748304	GABARAPL1	GABA type A receptor associated protein like 1	havana:putative chromosome:GRCh38:12:10213440:10221852:1 gene:ENSG00000139112 gene_biotype:protein_coding transcript_biotype:protein_coding
0.0494247	0.4	2.5	16748590	EMP1	epithelial membrane protein 1	Homo sapiens epithelial membrane protein 1 (EMP1), mRNA.
0.0079658	0.4	2.5	16749423	ARNTL2	aryl hydrocarbon receptor nuclear translocator like 2	Homo sapiens aryl hydrocarbon receptor nuclear translocator-like 2 (ARNTL2), transcript variant 2, mRNA.
0.0017912	0.4	2.5	16767837	CSRP2	cysteine and glycine rich protein 2	havana:known chromosome:GRCh38:12:76858716:76864954:-1 gene:ENSG00000175183 gene_biotype:protein_coding transcript_biotype:retained_intron
0.012874	0.4	2.5	16774112	UFM1	ubiquitin fold modifier 1	Homo sapiens ubiquitin-fold modifier 1 (UFM1), transcript variant 4, mRNA.
0.0021854	0.4	2.5	16788665	SNORD114-15	small nucleolar RNA, C/D box 114-15	Homo sapiens small nucleolar RNA, C/D box 114-15 (SNORD114-15), small nucleolar RNA.
0.019887	0.4	2.5	16793678	HIF1A-AS2	HIF1A antisense RNA 2	Homo sapiens HIF1A antisense RNA 2 (HIF1A-AS2), antisense RNA.
0.021472	0.4	2.5	16801196			cdna:all chromosome:VEGA56:15:52033707:52035625:1 Gene:OTTHUMG00000172590
0.018573	0.4	2.5	16855180	SNORD58C	small nucleolar RNA, C/D box 58C	Homo sapiens small nucleolar RNA, C/D box 58C (SNORD58C), small nucleolar RNA.
2.48e-05	0.4	2.5	16881660	MTHFD2	methylenetetrahydrofolate dehydrogenase (NADP+ dependent) 2, methenyltetrahydrofolate cyclohydrolase	Homo sapiens methylenetetrahydrofolate dehydrogenase (NADP+ dependent) 2, methenyltetrahydrofolate cyclohydrolase (MTHFD2), transcript variant 1, mRNA.
0.0014654	0.4	2.5	16919567	SDC4	syndecan 4	Homo sapiens syndecan 4 (SDC4), mRNA.
0.0024572	0.4	2.5	16976833	CXCL3	C-X-C motif chemokine ligand 3	havana:putative chromosome:GRCh38:4:74037069:74038807:-1 gene:ENSG00000163734 gene_biotype:protein_coding transcript_biotype:processed_transcript
0.0018666	0.4	2.5	17022670	TRAF3IP2	TRAF3 interacting protein 2	Homo sapiens TRAF3 interacting protein 2 (TRAF3IP2), transcript variant 3, mRNA.
0.0125822	0.4	2.5	17045542	STK17A	serine/threonine kinase 17a	Homo sapiens serine/threonine kinase 17a (STK17A), mRNA.
0.0297214	0.4	2.5	17086634	CKS2	CDC28 protein kinase regulatory subunit 2	Homo sapiens CDC28 protein kinase regulatory subunit 2 (CKS2), mRNA.
0.0249778	0.4	2.5	17112769	GLA	galactosidase alpha	Homo sapiens galactosidase, alpha (GLA), mRNA.
0.0133781	0.4	2.5	17113293	ACSL4	acyl-CoA synthetase long-chain family member 4	Homo sapiens acyl-CoA synthetase long-chain family member 4 (ACSL4), transcript variant 1, mRNA.
0.0017805	0.39	2.5641	16662993	RLF	rearranged L-myc fusion	Homo sapiens rearranged L-myc fusion (RLF), mRNA.
0.0302758	0.39	2.5641	16684178	SNHG12	small nucleolar RNA host gene 12	havana:known chromosome:GRCh38:1:28578538:28581842:-1 gene:ENSG00000197989 gene_biotype:antisense transcript_biotype:retained_intron
0.0092643	0.39	2.5641	16723653	CD44	CD44 molecule (Indian blood group)	Homo sapiens full length insert cDNA clone ZE10H04.
0.0003372	0.39	2.5641	16744770	SIK3-IT1	SIK3 intronic transcript 1	havana:known chromosome:GRCh38:11:116886046:116890721:-1 gene:ENSG00000231865 gene_biotype:sense_intronic transcript_biotype:sense_intronic
0.0019586	0.39	2.5641	16745343	USP2	ubiquitin specific peptidase 2	Homo sapiens ubiquitin specific peptidase 2 (USP2), transcript variant 3, mRNA.
0.0369348	0.39	2.5641	16759262			cdna:all chromosome:VEGA56:12:130977562:130978768:1 Gene:OTTHUMG00000168343
0.0004927	0.39	2.5641	16793024	ERO1A	endoplasmic reticulum oxidoreductase 1 alpha	Homo sapiens ERO1-like (S. cerevisiae) (ERO1L), mRNA.
0.0002913	0.39	2.5641	16819244			havana:known chromosome:GRCh38:16:56648248:56649514:1 gene:ENSG00000205360 gene_biotype:transcribed_unprocessed_pseudogene transcript_biotype:transcribed_unprocessed_pseudogene
0.0009088	0.39	2.5641	16969766			Homo sapiens glutamyl aminopeptidase (aminopeptidase A) (ENPEP), mRNA.
0.0047469	0.39	2.5641	16982269	FAT1	FAT atypical cadherin 1	Homo sapiens FAT atypical cadherin 1 (FAT1), mRNA.
0.006497	0.39	2.5641	17008007	CDKN1A	cyclin dependent kinase inhibitor 1A	Homo sapiens cyclin-dependent kinase inhibitor 1A (p21, Cip1) (CDKN1A), transcript variant 1, mRNA.
2.4e-06	0.39	2.5641	17013167			cdna:all chromosome:VEGA56:6:142788123:142794086:1 Gene:OTTHUMG00000015714
0.0013774	0.39	2.5641	17025937	PHF10	PHD finger protein 10	Homo sapiens PHD finger protein 10 (PHF10), transcript variant 1, mRNA.
5.69e-05	0.39	2.5641	17064105	EZH2	enhancer of zeste 2 polycomb repressive complex 2 subunit	Homo sapiens enhancer of zeste homolog 2 (Drosophila) (EZH2), transcript variant 3, mRNA.
0.0035649	0.38	2.63158	16708552	NOLC1	nucleolar and coiled-body phosphoprotein 1	Homo sapiens nucleolar and coiled-body phosphoprotein 1 (NOLC1), transcript variant 1, mRNA.
0.0068264	0.38	2.63158	16768270	KITLG	KIT ligand	Homo sapiens KIT ligand (KITLG), transcript variant b, mRNA.
0.0030943	0.38	2.63158	16770114	PPTC7	PTC7 protein phosphatase homolog	Homo sapiens PTC7 protein phosphatase homolog (S. cerevisiae) (PPTC7), mRNA.
0.003635	0.38	2.63158	16788622	SNORD114-4	small nucleolar RNA, C/D box 114-4	Homo sapiens small nucleolar RNA, C/D box 114-4 (SNORD114-4), small nucleolar RNA.
0.0105225	0.38	2.63158	16789149	TNFAIP2	TNF alpha induced protein 2	Homo sapiens tumor necrosis factor, alpha-induced protein 2 (TNFAIP2), mRNA.
0.0248133	0.38	2.63158	16799315	THBS1	thrombospondin 1	Homo sapiens thrombospondin 1 (THBS1), mRNA.
0.0006817	0.38	2.63158	16818842	CYLD	CYLD lysine 63 deubiquitinase	Homo sapiens cylindromatosis (turban tumor syndrome) (CYLD), transcript variant 2, mRNA.
0.0023591	0.38	2.63158	16824548			Non-coding transcript identified by NONCODE
0.0254171	0.38	2.63158	16863877	PPP1R15A	protein phosphatase 1 regulatory subunit 15A	Homo sapiens protein phosphatase 1, regulatory subunit 15A (PPP1R15A), mRNA.
0.0135465	0.38	2.63158	16888963	NABP1	nucleic acid binding protein 1	Homo sapiens nucleic acid binding protein 1 (NABP1), transcript variant 1, mRNA.
0.0079735	0.38	2.63158	16889115	COQ10B	coenzyme Q10B	ensembl_havana_transcript:known chromosome:GRCh38:2:197453423:197475308:1 gene:ENSG00000115520 gene_biotype:protein_coding transcript_biotype:protein_coding
0.0025598	0.38	2.63158	16941661			Homo sapiens guanine nucleotide binding protein-like 3 (nucleolar) (GNL3), transcript variant 2, mRNA.
0.0335208	0.38	2.63158	17001349	SPINK1	serine peptidase inhibitor, Kazal type 1	Homo sapiens serine peptidase inhibitor, Kazal type 1 (SPINK1), mRNA.
0.0004389	0.38	2.63158	17014295	WTAP	WT1 associated protein	Homo sapiens Wilms tumor 1 associated protein (WTAP), transcript variant 4, mRNA.
0.0008748	0.38	2.63158	17083357	CD274	CD274 molecule	Homo sapiens CD274 molecule (CD274), transcript variant 2, mRNA.
0.0021002	0.37	2.7027	16708533	PPRC1	peroxisome proliferator-activated receptor gamma, coactivator-related 1	Homo sapiens peroxisome proliferator-activated receptor gamma, coactivator-related 1 (PPRC1), transcript variant 2, mRNA.
0.0014107	0.37	2.7027	16777777	SLC7A1	solute carrier family 7 member 1	Homo sapiens solute carrier family 7 (cationic amino acid transporter, y+ system), member 1 (SLC7A1), mRNA.
0.0049913	0.37	2.7027	16780069	SPRY2	sprouty RTK signaling antagonist 2	ensembl_havana_transcript:known chromosome:GRCh38:13:80335976:80339659:-1 gene:ENSG00000136158 gene_biotype:protein_coding transcript_biotype:protein_coding
0.0075724	0.37	2.7027	16791909	BAZ1A	bromodomain adjacent to zinc finger domain 1A	Homo sapiens bromodomain adjacent to zinc finger domain, 1A (BAZ1A), transcript variant 1, mRNA.
3.68e-05	0.37	2.7027	16793176	GCH1	GTP cyclohydrolase 1	Homo sapiens GTP cyclohydrolase 1 (GCH1), transcript variant 1, mRNA.
0.0193557	0.37	2.7027	16807268			cdna:all chromosome:VEGA56:15:39593580:39594231:-1 Gene:OTTHUMG00000172463
0.0017483	0.37	2.7027	16819264	MT1X	metallothionein 1X	Homo sapiens metallothionein 1X (MT1X), mRNA.
0.0344228	0.37	2.7027	16819484	CX3CL1	C-X3-C motif chemokine ligand 1	Homo sapiens chemokine (C-X3-C motif) ligand 1 (CX3CL1), mRNA.
0.0256681	0.37	2.7027	16837191	PITPNC1	phosphatidylinositol transfer protein, cytoplasmic 1	Homo sapiens phosphatidylinositol transfer protein, cytoplasmic 1 (PITPNC1), transcript variant 1, mRNA.
0.0231218	0.37	2.7027	16878443	FOSL2	FOS like 2, AP-1 transcription factor subunit	Homo sapiens FOS-like antigen 2 (FOSL2), mRNA.
0.0259483	0.37	2.7027	16895317	DNAJC27	DnaJ heat shock protein family (Hsp40) member C27	Homo sapiens DnaJ (Hsp40) homolog, subfamily C, member 27 (DNAJC27), transcript variant 1, mRNA.
0.0226825	0.37	2.7027	16903140	CXCR4	C-X-C motif chemokine receptor 4	Homo sapiens chemokine (C-X-C motif) receptor 4 (CXCR4), transcript variant 1, mRNA.
0.0257783	0.37	2.7027	16914171	PI3	peptidase inhibitor 3	Homo sapiens peptidase inhibitor 3, skin-derived (PI3), mRNA.
0.0063495	0.37	2.7027	16914812	CEBPB	CCAAT/enhancer binding protein beta	Homo sapiens CCAAT/enhancer binding protein (C/EBP), beta (CEBPB), transcript variant 1, mRNA.
0.0464659	0.37	2.7027	16924602	ADAMTS1	ADAM metallopeptidase with thrombospondin type 1 motif 1	Homo sapiens ADAM metallopeptidase with thrombospondin type 1 motif, 1 (ADAMTS1), mRNA.
0.0012043	0.37	2.7027	16925341	RCAN1	regulator of calcineurin 1	Homo sapiens regulator of calcineurin 1 (RCAN1), transcript variant 3, mRNA.
0.0078139	0.37	2.7027	16966932			ncrna:novel chromosome:GRCh38:4:55412636:55412738:1 gene:ENSG00000239040 gene_biotype:misc_RNA transcript_biotype:misc_RNA
0.0231083	0.37	2.7027	16979917	SLC7A11	solute carrier family 7 member 11	Homo sapiens solute carrier family 7 (anionic amino acid transporter light chain, xc- system), member 11 (SLC7A11), mRNA.
0.0052205	0.36	2.77778	16675323	RGS2	regulator of G-protein signaling 2	Homo sapiens regulator of G-protein signaling 2 (RGS2), mRNA.
0.0023908	0.36	2.77778	16678867	KCNK1	potassium two pore domain channel subfamily K member 1	havana:known chromosome:GRCh38:1:233629607:233672238:1 gene:ENSG00000135750 gene_biotype:protein_coding transcript_biotype:processed_transcript
0.0116834	0.36	2.77778	16723447			Non-coding transcript identified by NONCODE: Antisense
0.0008323	0.36	2.77778	16745997	ETS1	ETS proto-oncogene 1, transcription factor	Homo sapiens v-ets avian erythroblastosis virus E26 oncogene homolog 1 (ETS1), transcript variant 1, mRNA.
0.0049483	0.36	2.77778	16788663	SNORD114-14	small nucleolar RNA, C/D box 114-14	Homo sapiens small nucleolar RNA, C/D box 114-14 (SNORD114-14), small nucleolar RNA.
0.0085438	0.36	2.77778	16837270	KPNA2	karyopherin subunit alpha 2	Homo sapiens karyopherin alpha 2 (RAG cohort 1, importin alpha 1) (KPNA2), mRNA.
0.001081	0.36	2.77778	16922011	BACH1	BTB domain and CNC homolog 1	Homo sapiens BTB and CNC homology 1, basic leucine zipper transcription factor 1 (BACH1), transcript variant 3, non-coding RNA.
0.0006612	0.36	2.77778	16924305	BTG3	BTG anti-proliferation factor 3	Homo sapiens BTG family, member 3 (BTG3), transcript variant 1, mRNA.
0.0008621	0.36	2.77778	16933535	XBP1	X-box binding protein 1	Homo sapiens X-box binding protein 1 (XBP1), transcript variant 2, mRNA.
0.0005134	0.36	2.77778	16985094	ZSWIM6	zinc finger SWIM-type containing 6	Homo sapiens zinc finger, SWIM-type containing 6 (ZSWIM6), mRNA.
0.000201	0.36	2.77778	16998059	ARRDC3	arrestin domain containing 3	Homo sapiens arrestin domain containing 3 (ARRDC3), mRNA.
0.0003527	0.36	2.77778	16999421	37681	membrane associated ring-CH-type finger 3	Homo sapiens membrane-associated ring finger (C3HC4) 3, E3 ubiquitin protein ligase (MARCH3), mRNA.
0.0321904	0.36	2.77778	17002846	DUSP1	dual specificity phosphatase 1	Homo sapiens dual specificity phosphatase 1 (DUSP1), mRNA.
3.28e-05	0.36	2.77778	17025046	CNKSR3	CNKSR family member 3	Homo sapiens CNKSR family member 3 (CNKSR3), mRNA.
0.0015402	0.36	2.77778	17061807	PNPLA8	patatin like phospholipase domain containing 8	Homo sapiens patatin-like phospholipase domain containing 8 (PNPLA8), transcript variant 2, mRNA.
0.0003487	0.35	2.85714	16699706	TP53BP2	tumor protein p53 binding protein 2	Homo sapiens tumor protein p53 binding protein 2 (TP53BP2), transcript variant 1, mRNA.
0.0020965	0.35	2.85714	16708623	NFKB2	nuclear factor kappa B subunit 2	Homo sapiens nuclear factor of kappa light polypeptide gene enhancer in B-cells 2 (p49/p100) (NFKB2), transcript variant 1, mRNA.
0.0172396	0.35	2.85714	16743338	TAF1D	TATA-box binding protein associated factor, RNA polymerase I subunit D	havana:known chromosome:GRCh38:11:93729948:93741494:-1 gene:ENSG00000166012 gene_biotype:protein_coding transcript_biotype:nonsense_mediated_decay
0.0118014	0.35	2.85714	16788630	MEG8	maternally expressed 8, small nucleolar RNA host gene	Homo sapiens small nucleolar RNA host gene 24 (non-protein coding) (SNHG24), long non-coding RNA.
0.002162	0.35	2.85714	16882999	ARID5A	AT-rich interaction domain 5A	Homo sapiens AT rich interactive domain 5A (MRF1-like) (ARID5A), mRNA.
0.0047965	0.35	2.85714	17005042	JARID2	jumonji and AT-rich interaction domain containing 2	Homo sapiens jumonji, AT rich interactive domain 2 (JARID2), transcript variant 2, mRNA.
0.0088853	0.35	2.85714	17118048			Homo sapiens clone DNA62312 GALI1870 (UNQ1870) mRNA, complete cds.
0.0016135	0.35	2.85714	17124274	SMS	spermine synthase	Homo sapiens spermine synthase (SMS), transcript variant 2, mRNA.
0.0002978	0.34	2.94118	16676633	DYRK3	dual specificity tyrosine phosphorylation regulated kinase 3	ensembl_havana_transcript:known chromosome:GRCh38:1:206635829:206649114:1 gene:ENSG00000143479 gene_biotype:protein_coding transcript_biotype:protein_coding
0.0060925	0.34	2.94118	16698348	PPP1R15B	protein phosphatase 1 regulatory subunit 15B	Homo sapiens protein phosphatase 1, regulatory subunit 15B (PPP1R15B), mRNA.
0.0136726	0.34	2.94118	16716371	CH25H	cholesterol 25-hydroxylase	Homo sapiens cholesterol 25-hydroxylase (CH25H), mRNA.
0.0006488	0.34	2.94118	16721773	IPO7	importin 7	Homo sapiens importin 7 (IPO7), mRNA.
0.0006561	0.34	2.94118	16743328	TAF1D	TATA-box binding protein associated factor, RNA polymerase I subunit D	havana:known chromosome:GRCh38:11:93730281:93736741:-1 gene:ENSG00000166012 gene_biotype:protein_coding transcript_biotype:nonsense_mediated_decay
0.0008024	0.34	2.94118	16753458			cdna:all chromosome:VEGA56:12:63878787:63879474:1 Gene:OTTHUMG00000168751
0.0096007	0.34	2.94118	16788677			ncrna:novel chromosome:GRCh38:14:100979002:100979090:1 gene:ENSG00000201036 gene_biotype:snoRNA transcript_biotype:snoRNA
0.0044958	0.34	2.94118	16810970			Homo sapiens small nucleolar RNA, C/D box 18C (SNORD18C), small nucleolar RNA.
0.0024695	0.34	2.94118	16854268	NPC1	NPC intracellular cholesterol transporter 1	Homo sapiens Niemann-Pick disease, type C1 (NPC1), mRNA.
0.0029563	0.34	2.94118	16858386	LDLR	low density lipoprotein receptor	Homo sapiens low density lipoprotein receptor (LDLR), transcript variant 1, mRNA.
0.0045961	0.34	2.94118	16876764	RSAD2	radical S-adenosyl methionine domain containing 2	Homo sapiens radical S-adenosyl methionine domain containing 2 (RSAD2), mRNA.
0.0040918	0.34	2.94118	16970404	FGF2	fibroblast growth factor 2	Homo sapiens fibroblast growth factor 2 (basic) (FGF2), mRNA.
0.0292463	0.34	2.94118	16984689	ITGA2	integrin subunit alpha 2	Homo sapiens integrin, alpha 2 (CD49B, alpha 2 subunit of VLA-2 receptor) (ITGA2), transcript variant 1, mRNA.
0.0292006	0.34	2.94118	17072601	TRIB1	tribbles pseudokinase 1	Homo sapiens tribbles pseudokinase 1 (TRIB1), transcript variant 2, mRNA.
0.0016329	0.34	2.94118	17086676	GADD45G	growth arrest and DNA damage inducible gamma	Homo sapiens growth arrest and DNA-damage-inducible, gamma (GADD45G), mRNA.
0.0356398	0.34	2.94118	17118868	MIR614	microRNA 614	Homo sapiens microRNA 614 (MIR614), microRNA.
0.0033617	0.33	3.0303	16689354	GBP2	guanylate binding protein 2	ensembl_havana_transcript:known chromosome:GRCh38:1:89108000:89126114:-1 gene:ENSG00000162645 gene_biotype:protein_coding transcript_biotype:protein_coding
0.0042666	0.33	3.0303	16788578			Homo sapiens small nucleolar RNA, C/D box 113-4 (SNORD113-4), small nucleolar RNA.
0.0071762	0.33	3.0303	16788649	SNORD114-7	small nucleolar RNA, C/D box 114-7	Homo sapiens small nucleolar RNA, C/D box 114-7 (SNORD114-7), small nucleolar RNA.
0.0031406	0.33	3.0303	16788657	SNORD114-11	small nucleolar RNA, C/D box 114-11	Homo sapiens small nucleolar RNA, C/D box 114-11 (SNORD114-11), small nucleolar RNA.
0.003516	0.33	3.0303	16926200			Homo sapiens salt-inducible kinase 1 (SIK1), mRNA.
0.0060667	0.33	3.0303	16967843	EREG	epiregulin	Homo sapiens epiregulin (EREG), mRNA.
0.0075946	0.33	3.0303	17023810	SGK1	serum/glucocorticoid regulated kinase 1	havana:known chromosome:GRCh38:6:134169248:134174866:-1 gene:ENSG00000118515 gene_biotype:protein_coding transcript_biotype:retained_intron
0.0253976	0.33	3.0303	17052289	JHDM1D-AS1	JHDM1D antisense RNA 1 (head to head)	Homo sapiens JHDM1D antisense RNA 1 (head to head) (JHDM1D-AS1), long non-coding RNA.
0.0008981	0.33	3.0303	17068349	C8orf4	chromosome 8 open reading frame 4	Homo sapiens chromosome 8 open reading frame 4 (C8orf4), mRNA.
0.004756	0.33	3.0303	17070634	RIPK2	receptor interacting serine/threonine kinase 2	Homo sapiens receptor-interacting serine-threonine kinase 2 (RIPK2), mRNA.
0.0007607	0.32	3.125	16723614	CD44	CD44 molecule (Indian blood group)	Homo sapiens CD44 molecule (Indian blood group) (CD44), transcript variant 1, mRNA.
0.0055986	0.32	3.125	16764053	RND1	Rho family GTPase 1	havana:known chromosome:GRCh38:12:48857147:48859282:-1 gene:ENSG00000172602 gene_biotype:protein_coding transcript_biotype:retained_intron
0.0469852	0.32	3.125	16788661	SNORD114-13	small nucleolar RNA, C/D box 114-13	Homo sapiens small nucleolar RNA, C/D box 114-13 (SNORD114-13), small nucleolar RNA.
0.0008068	0.32	3.125	16956244	RYBP	RING1 and YY1 binding protein	Homo sapiens RING1 and YY1 binding protein (RYBP), mRNA.
0.0189543	0.32	3.125	16960807	CCNL1	cyclin L1	havana:known chromosome:GRCh38:3:157147796:157153828:-1 gene:ENSG00000163660 gene_biotype:protein_coding transcript_biotype:retained_intron
0.0004674	0.32	3.125	17102129	SAT1	spermidine/spermine N1-acetyltransferase 1	Homo sapiens spermidine/spermine N1-acetyltransferase 1 (SAT1), transcript variant 1, mRNA.
0.0011477	0.31	3.22581	16788701	SNORD114-30	small nucleolar RNA, C/D box 114-30	Homo sapiens small nucleolar RNA, C/D box 114-30 (SNORD114-30), small nucleolar RNA.
0.0060202	0.31	3.22581	16855182	SNORD58A	small nucleolar RNA, C/D box 58A	Homo sapiens small nucleolar RNA, C/D box 58A (SNORD58A), small nucleolar RNA.
0.031434	0.31	3.22581	16984730	FST	follistatin	Homo sapiens follistatin (FST), transcript variant FST317, mRNA.
1.45e-05	0.31	3.22581	17009918	PTP4A1	protein tyrosine phosphatase type IVA, member 1	Homo sapiens protein tyrosine phosphatase type IVA, member 1 (PTP4A1), mRNA.
2.01e-05	0.3	3.33333	16665932	GADD45A	growth arrest and DNA damage inducible alpha	Homo sapiens growth arrest and DNA-damage-inducible, alpha (GADD45A), transcript variant 2, mRNA.
0.003277	0.3	3.33333	16793674			havana:known chromosome:GRCh38:14:61715558:61751097:-1 gene:ENSG00000258667 gene_biotype:lincRNA transcript_biotype:lincRNA
0.0210353	0.3	3.33333	16815310	TNFRSF12A	TNF receptor superfamily member 12A	Homo sapiens tumor necrosis factor receptor superfamily, member 12A (TNFRSF12A), mRNA.
9.73e-05	0.3	3.33333	16898326	PELI1	pellino E3 ubiquitin protein ligase 1	Homo sapiens pellino E3 ubiquitin protein ligase 1 (PELI1), mRNA.
0.0002999	0.3	3.33333	16943919	C3orf52	chromosome 3 open reading frame 52	Homo sapiens chromosome 3 open reading frame 52 (C3orf52), transcript variant 2, mRNA.
0.0002236	0.3	3.33333	16962921			Homo sapiens ATPase type 13A3 (ATP13A3), mRNA.
0.0014942	0.3	3.33333	16980345			ncrna:novel chromosome:GRCh38:4:145149537:145149649:-1 gene:ENSG00000238713 gene_biotype:misc_RNA transcript_biotype:misc_RNA
0.0265784	0.3	3.33333	16996146	ESM1	endothelial cell specific molecule 1	Homo sapiens endothelial cell-specific molecule 1 (ESM1), transcript variant 1, mRNA.
0.0008044	0.3	3.33333	16997574	HOMER1	homer scaffolding protein 1	Homo sapiens homer homolog 1 (Drosophila) (HOMER1), transcript variant 1, mRNA.
0.0003167	0.3	3.33333	16998044	LUCAT1	lung cancer associated transcript 1 (non-protein coding)	havana:known chromosome:GRCh38:5:91311021:91314402:-1 gene:ENSG00000248323 gene_biotype:lincRNA transcript_biotype:lincRNA
0.0337378	0.3	3.33333	17048694	TAC1	tachykinin precursor 1	ensembl_havana_transcript:known chromosome:GRCh38:7:97731908:97740472:1 gene:ENSG00000006128 gene_biotype:protein_coding transcript_biotype:protein_coding
0.0007376	0.3	3.33333	17050328	DNAJB9	DnaJ heat shock protein family (Hsp40) member B9	Homo sapiens DnaJ (Hsp40) homolog, subfamily B, member 9 (DNAJB9), mRNA.
0.0081348	0.3	3.33333	17088116	MIR4668	microRNA 4668	Homo sapiens microRNA 4668 (MIR4668), microRNA.
0.0226227	0.29	3.44828	16689332	GBP1	guanylate binding protein 1	Homo sapiens mRNA for guanylate binding protein 1, interferon-inducible, 67kD variant protein.
0.0004438	0.29	3.44828	16696177	SLC19A2	solute carrier family 19 member 2	Homo sapiens solute carrier family 19 (thiamine transporter), member 2 (SLC19A2), mRNA.
0.0418341	0.29	3.44828	16743707	MMP10	matrix metallopeptidase 10	Homo sapiens matrix metallopeptidase 10 (stromelysin 2) (MMP10), mRNA.
0.006835	0.29	3.44828	16781536	PNP	purine nucleoside phosphorylase	Homo sapiens purine nucleoside phosphorylase (PNP), mRNA.
0.0030861	0.29	3.44828	16788618	SNORD114-2	small nucleolar RNA, C/D box 114-2	Homo sapiens small nucleolar RNA, C/D box 114-2 (SNORD114-2), small nucleolar RNA.
0.0036109	0.29	3.44828	16883690	IL1RL1	interleukin 1 receptor like 1	Homo sapiens interleukin 1 receptor-like 1 (IL1RL1), transcript variant 2, mRNA.
0.0012105	0.29	3.44828	16937579	IRAK2	interleukin 1 receptor associated kinase 2	Homo sapiens interleukin-1 receptor-associated kinase 2 (IRAK2), mRNA.
0.0170886	0.29	3.44828	16952414	CSRNP1	cysteine and serine rich nuclear protein 1	Homo sapiens cysteine-serine-rich nuclear protein 1 (CSRNP1), mRNA.
0.0004106	0.29	3.44828	17063507	KDM7A	lysine demethylase 7A	Homo sapiens lysine (K)-specific demethylase 7A (KDM7A), mRNA.
0.0097161	0.29	3.44828	17076170	RNF122	ring finger protein 122	Homo sapiens ring finger protein 122 (RNF122), mRNA.
0.0004139	0.29	3.44828	17097052	TXN	thioredoxin	Homo sapiens thioredoxin (TXN), transcript variant 1, mRNA.
0.001416	0.29	3.44828	17098411	HSPA5	heat shock protein family A (Hsp70) member 5	Homo sapiens heat shock 70kDa protein 5 (glucose-regulated protein, 78kDa) (HSPA5), mRNA.
0.0032772	0.28	3.57143	16666055	CTH	cystathionine gamma-lyase	ensembl_havana_transcript:known chromosome:GRCh38:1:70411383:70439204:1 gene:ENSG00000116761 gene_biotype:protein_coding transcript_biotype:protein_coding
0.0011719	0.28	3.57143	16673056	UAP1	UDP-N-acetylglucosamine pyrophosphorylase 1	Homo sapiens UDP-N-acteylglucosamine pyrophosphorylase 1 (UAP1), mRNA.
0.0020939	0.28	3.57143	16849667	EIF4A3	eukaryotic translation initiation factor 4A3	Homo sapiens eukaryotic translation initiation factor 4A3 (EIF4A3), mRNA.
0.0018864	0.28	3.57143	16929562	HMOX1	heme oxygenase 1	ensembl_havana_transcript:known chromosome:GRCh38:22:35380835:35394214:1 gene:ENSG00000100292 gene_biotype:protein_coding transcript_biotype:protein_coding
0.002213	0.28	3.57143	16947287	TIPARP	TCDD inducible poly(ADP-ribose) polymerase	Homo sapiens TCDD-inducible poly(ADP-ribose) polymerase (TIPARP), transcript variant 1, mRNA.
6.7e-06	0.28	3.57143	16970853	NOCT	nocturnin	Homo sapiens CCR4 carbon catabolite repression 4-like (S. cerevisiae) (CCRN4L), mRNA.
0.0003886	0.28	3.57143	17086540	CTSL	cathepsin L	Homo sapiens cathepsin L (CTSL), transcript variant 3, mRNA.
0.0014983	0.28	3.57143	17117871			Homo sapiens high mobility group AT-hook 1 (HMGA1), transcript variant 2, mRNA.
0.0091393	0.27	3.7037	16681304	ERRFI1	ERBB receptor feedback inhibitor 1	havana:putative chromosome:GRCh38:1:8013427:8015633:-1 gene:ENSG00000116285 gene_biotype:protein_coding transcript_biotype:protein_coding
0.0006557	0.27	3.7037	16730180	PANX1	pannexin 1	Homo sapiens pannexin 1 (PANX1), mRNA.
0.0486255	0.27	3.7037	16777896	HSPH1	heat shock protein family H (Hsp110) member 1	Homo sapiens heat shock 105kDa/110kDa protein 1 (HSPH1), transcript variant 2, mRNA.
0.0002242	0.27	3.7037	16851648	TAF4B	TATA-box binding protein associated factor 4b	Homo sapiens TAF4b RNA polymerase II, TATA box binding protein (TBP)-associated factor, 105kDa (TAF4B), transcript variant 1, mRNA.
0.0014181	0.27	3.7037	16906835	PGAP1	post-GPI attachment to proteins 1	Homo sapiens post-GPI attachment to proteins 1 (PGAP1), mRNA.
0.0018833	0.27	3.7037	17009093	VEGFA	vascular endothelial growth factor A	Homo sapiens vascular endothelial growth factor A (VEGFA), transcript variant 1, mRNA.
0.0043513	0.27	3.7037	17053892	INSIG1	insulin induced gene 1	Homo sapiens insulin induced gene 1 (INSIG1), transcript variant 1, mRNA.
0.0474473	0.26	3.84615	16849400	SOCS3	suppressor of cytokine signaling 3	Homo sapiens suppressor of cytokine signaling 3 (SOCS3), mRNA.
0.0002709	0.26	3.84615	16903491	RND3	Rho family GTPase 3	Homo sapiens Rho family GTPase 3 (RND3), transcript variant 1, mRNA.
0.0004182	0.26	3.84615	16963241			Homo sapiens transferrin receptor (TFRC), transcript variant 2, mRNA.
5.34e-05	0.26	3.84615	16969300	NFKB1	nuclear factor kappa B subunit 1	Homo sapiens nuclear factor of kappa light polypeptide gene enhancer in B-cells 1 (NFKB1), transcript variant 2, mRNA.
0.0096615	0.26	3.84615	17008092	PIM1	Pim-1 proto-oncogene, serine/threonine kinase	Homo sapiens Pim-1 proto-oncogene, serine/threonine kinase (PIM1), transcript variant 1, mRNA.
0.0009617	0.25	4	16743296	TAF1D	TATA-box binding protein associated factor, RNA polymerase I subunit D	Homo sapiens TATA box binding protein (TBP)-associated factor, RNA polymerase I, D, 41kDa (TAF1D), mRNA.
0.0247103	0.25	4	16760868	SLC2A3	solute carrier family 2 member 3	Homo sapiens solute carrier family 2 (facilitated glucose transporter), member 3 (SLC2A3), mRNA.
0.0003563	0.25	4	16779958	EDNRB	endothelin receptor type B	Homo sapiens endothelin receptor type B (EDNRB), transcript variant 1, mRNA.
0.0010395	0.25	4	16788667	SNORD114-16	small nucleolar RNA, C/D box 114-16	Homo sapiens small nucleolar RNA, C/D box 114-16 (SNORD114-16), small nucleolar RNA.
0.0074353	0.25	4	16788703	SNORD114-31	small nucleolar RNA, C/D box 114-31	Homo sapiens small nucleolar RNA, C/D box 114-31 (SNORD114-31), small nucleolar RNA.
0.0038702	0.25	4	16835158	ITGB3	integrin subunit beta 3	Homo sapiens integrin, beta 3 (platelet glycoprotein IIIa, antigen CD61) (ITGB3), mRNA.
0.010387	0.25	4	16976827	CXCL5	C-X-C motif chemokine ligand 5	Homo sapiens chemokine (C-X-C motif) ligand 5 (CXCL5), mRNA.
0.026147	0.25	4	16977052	CXCL10	C-X-C motif chemokine ligand 10	Homo sapiens chemokine (C-X-C motif) ligand 10 (CXCL10), mRNA.
0.0002817	0.25	4	16998463	CHD1	chromodomain helicase DNA binding protein 1	Homo sapiens chromodomain helicase DNA binding protein 1 (CHD1), mRNA.
0.01908	0.25	4	16999776	IRF1	interferon regulatory factor 1	Homo sapiens interferon regulatory factor 1 (IRF1), mRNA.
0.0087628	0.25	4	17051159	HILPDA	hypoxia inducible lipid droplet associated	Homo sapiens hypoxia inducible lipid droplet-associated (HILPDA), transcript variant 1, mRNA.
0.0197116	0.25	4	17072669	MYC	MYC proto-oncogene, bHLH transcription factor	Homo sapiens v-myc avian myelocytomatosis viral oncogene homolog (MYC), mRNA.
0.0011604	0.25	4	17124904	LINC-PINT	long intergenic non-protein coding RNA, p53 induced transcript	Homo sapiens long intergenic non-protein coding RNA, p53 induced transcript (LINC-PINT), transcript variant 9, long non-coding RNA.
0.0035668	0.24	4.16667	16702967	ARL5B	ADP ribosylation factor like GTPase 5B	Homo sapiens ADP-ribosylation factor-like 5B (ARL5B), mRNA.
0.0096893	0.24	4.16667	16748529	GPRC5A	G protein-coupled receptor class C group 5 member A	Homo sapiens G protein-coupled receptor, class C, group 5, member A (GPRC5A), mRNA.
0.0182203	0.24	4.16667	16841907	RASD1	ras related dexamethasone induced 1	Homo sapiens RAS, dexamethasone-induced 1 (RASD1), transcript variant 2, mRNA.
0.0011147	0.24	4.16667	16946886	TSC22D2	TSC22 domain family member 2	ensembl_havana_transcript:known chromosome:GRCh38:3:150408335:150466431:1 gene:ENSG00000196428 gene_biotype:protein_coding transcript_biotype:protein_coding
0.0002243	0.23	4.34783	16810884			ncrna:novel chromosome:GRCh38:15:65696833:65696936:-1 gene:ENSG00000238311 gene_biotype:snoRNA transcript_biotype:snoRNA
0.0060221	0.23	4.34783	16901827			cdna:all chromosome:VEGA56:2:111491943:111494811:-1 Gene:OTTHUMG00000153694
0.0004566	0.23	4.34783	16951756	SLC4A7	solute carrier family 4 member 7	Homo sapiens solute carrier family 4, sodium bicarbonate cotransporter, member 7 (SLC4A7), transcript variant 2, mRNA.
0.0003624	0.23	4.34783	17012148	GJA1	gap junction protein alpha 1	Homo sapiens gap junction protein, alpha 1, 43kDa (GJA1), mRNA.
0.0003869	0.23	4.34783	17124806	LINC-PINT	long intergenic non-protein coding RNA, p53 induced transcript	Homo sapiens long intergenic non-protein coding RNA, p53 induced transcript (LINC-PINT), transcript variant 9, long non-coding RNA.
0.0026053	0.22	4.54545	16891774	CCL20	C-C motif chemokine ligand 20	Homo sapiens chemokine (C-C motif) ligand 20 (CCL20), transcript variant 2, mRNA.
0.0001082	0.22	4.54545	16909021	SERPINE2	serpin family E member 2	Homo sapiens serpin peptidase inhibitor, clade E (nexin, plasminogen activator inhibitor type 1), member 2 (SERPINE2), transcript variant 2, mRNA.
0.0011711	0.21	4.7619	16702175	PFKFB3	6-phosphofructo-2-kinase/fructose-2,6-biphosphatase 3	Homo sapiens 6-phosphofructo-2-kinase/fructose-2,6-biphosphatase 3 (PFKFB3), transcript variant 2, mRNA.
0.0033592	0.21	4.7619	16830754	KDM6B	lysine demethylase 6B	Homo sapiens lysine (K)-specific demethylase 6B (KDM6B), mRNA.
5.99e-05	0.21	4.7619	16880414	REL	REL proto-oncogene, NF-kB subunit	Homo sapiens v-rel avian reticuloendotheliosis viral oncogene homolog (REL), transcript variant 2, mRNA.
8.18e-05	0.21	4.7619	16946464	ATP1B3	ATPase Na+/K+ transporting subunit beta 3	Homo sapiens ATPase, Na+/K+ transporting, beta 3 polypeptide (ATP1B3), mRNA.
0.0002825	0.2	5	16676764	CD55	CD55 molecule (Cromer blood group)	Homo sapiens CD55 molecule, decay accelerating factor for complement (Cromer blood group) (CD55), transcript variant 1, mRNA.
0.0004148	0.2	5	16791991	NFKBIA	NFKB inhibitor alpha	Homo sapiens nuclear factor of kappa light polypeptide gene enhancer in B-cells inhibitor, alpha (NFKBIA), mRNA.
0.0002113	0.2	5	16955822	ADAMTS9	ADAM metallopeptidase with thrombospondin type 1 motif 9	Homo sapiens ADAM metallopeptidase with thrombospondin type 1 motif, 9 (ADAMTS9), mRNA.
0.0007518	0.2	5	16960355	TM4SF1	transmembrane 4 L six family member 1	Homo sapiens mRNA; cDNA DKFZp686J037 (from clone DKFZp686J037).
0.0004803	0.2	5	16976844	CXCL2	C-X-C motif chemokine ligand 2	Homo sapiens chemokine (C-X-C motif) ligand 2 (CXCL2), mRNA.
2.9e-05	0.2	5	17024335	HIVEP2	human immunodeficiency virus type I enhancer binding protein 2	Homo sapiens human immunodeficiency virus type I enhancer binding protein 2 (HIVEP2), mRNA.
0.0019487	0.2	5	17025264			Non-coding transcript identified by NONCODE: Linc
0.0204192	0.19	5.26316	16677278	ATF3	activating transcription factor 3	Homo sapiens activating transcription factor 3 (ATF3), transcript variant 3, mRNA.
0.0057197	0.19	5.26316	16697018	RGS16	regulator of G-protein signaling 16	Homo sapiens regulator of G-protein signaling 16 (RGS16), mRNA.
0.0006377	0.19	5.26316	16705474	DDX21	DExD-box helicase 21	Homo sapiens DEAD (Asp-Glu-Ala-Asp) box helicase 21 (DDX21), transcript variant 2, mRNA.
0.002223	0.19	5.26316	16873060	PLAUR	plasminogen activator, urokinase receptor	Homo sapiens plasminogen activator, urokinase receptor (PLAUR), transcript variant 2, mRNA.
0.0023461	0.19	5.26316	16903897	NR4A2	nuclear receptor subfamily 4 group A member 2	Homo sapiens nuclear receptor subfamily 4, group A, member 2 (NR4A2), mRNA.
0.0001782	0.19	5.26316	17066601	SLC39A14	solute carrier family 39 member 14	Homo sapiens solute carrier family 39 (zinc transporter), member 14 (SLC39A14), transcript variant 1, mRNA.
0.0001581	0.19	5.26316	17088100	UGCG	UDP-glucose ceramide glucosyltransferase	ensembl_havana_transcript:known chromosome:GRCh38:9:111896766:111935369:1 gene:ENSG00000148154 gene_biotype:protein_coding transcript_biotype:protein_coding
0.00672	0.19	5.26316	17095703	NFIL3	nuclear factor, interleukin 3 regulated	Homo sapiens nuclear factor, interleukin 3 regulated (NFIL3), transcript variant 3, mRNA.
0.0002823	0.18	5.55556	16833953	CSF3	colony stimulating factor 3	Homo sapiens colony stimulating factor 3 (granulocyte) (CSF3), transcript variant 1, mRNA.
0.0014654	0.18	5.55556	16975310	UGDH	UDP-glucose 6-dehydrogenase	Homo sapiens UDP-glucose 6-dehydrogenase (UGDH), transcript variant 1, mRNA.
4e-05	0.18	5.55556	16998309	ELL2	elongation factor for RNA polymerase II 2	Homo sapiens elongation factor, RNA polymerase II, 2 (ELL2), mRNA.
0.0001829	0.17	5.88235	16684812	RNF19B	ring finger protein 19B	Homo sapiens ring finger protein 19B (RNF19B), transcript variant 2, mRNA.
0.0007439	0.17	5.88235	16696824	ABL2	ABL proto-oncogene 2, non-receptor tyrosine kinase	Homo sapiens ABL proto-oncogene 2, non-receptor tyrosine kinase (ABL2), transcript variant d, mRNA.
0.0002312	0.17	5.88235	16743342	TAF1D	TATA-box binding protein associated factor, RNA polymerase I subunit D	havana:known chromosome:GRCh38:11:93730282:93735848:-1 gene:ENSG00000166012 gene_biotype:protein_coding transcript_biotype:retained_intron
0.0081878	0.17	5.88235	16856803	GADD45B	growth arrest and DNA damage inducible beta	Homo sapiens growth arrest and DNA-damage-inducible, beta (GADD45B), mRNA.
2.5e-06	0.17	5.88235	16911261	BMP2	bone morphogenetic protein 2	Homo sapiens bone morphogenetic protein 2 (BMP2), mRNA.
0.0007702	0.17	5.88235	17062945	LINC-PINT	long intergenic non-protein coding RNA, p53 induced transcript	Homo sapiens long intergenic non-protein coding RNA, p53 induced transcript (LINC-PINT), transcript variant 9, long non-coding RNA.
0.0016573	0.16	6.25	16709128	DUSP5	dual specificity phosphatase 5	Homo sapiens dual specificity phosphatase 5 (DUSP5), mRNA.
0.0117814	0.16	6.25	16858137	ICAM1	intercellular adhesion molecule 1	Homo sapiens intercellular adhesion molecule 1 (ICAM1), mRNA.
0.0001221	0.16	6.25	17025267	SOD2	superoxide dismutase 2	Homo sapiens superoxide dismutase 2, mitochondrial (SOD2), transcript variant 1, mRNA.
0.0008064	0.16	6.25	17056984	INHBA	inhibin beta A subunit	Homo sapiens inhibin, beta A (INHBA), mRNA.
8.91e-05	0.16	6.25	17075553	STC1	stanniocalcin 1	Homo sapiens stanniocalcin 1 (STC1), mRNA.
0.0022207	0.15	6.66667	16829085	SLC7A5	solute carrier family 7 member 5	Homo sapiens solute carrier family 7 (amino acid transporter light chain, L system), member 5 (SLC7A5), mRNA.
0.0014215	0.15	6.66667	16852871	SERPINB2	serpin family B member 2	Homo sapiens serpin peptidase inhibitor, clade B (ovalbumin), member 2 (SERPINB2), transcript variant 1, mRNA.
5e-06	0.14	7.14286	16730522	BIRC3	baculoviral IAP repeat containing 3	ensembl_havana_transcript:known chromosome:GRCh38:11:102317495:102337734:1 gene:ENSG00000023445 gene_biotype:protein_coding transcript_biotype:protein_coding
0.0099296	0.13	7.69231	17087517	NR4A3	nuclear receptor subfamily 4 group A member 3	Homo sapiens nuclear receptor subfamily 4, group A, member 3 (NR4A3), transcript variant 3, mRNA.
0.0005445	0.13	7.69231	17110369			cdna:all chromosome:VEGA56:X:45768380:45770269:-1 Gene:OTTHUMG00000184015
3.91e-05	0.12	8.33333	17039184	IER3	immediate early response 3	havana:known chromosome:GRCh38:6:30743199:30744548:-1 gene:ENSG00000137331 gene_biotype:protein_coding transcript_biotype:protein_coding
0.0023288	0.11	9.09091	16713318	NAMPT	nicotinamide phosphoribosyltransferase	Homo sapiens nicotinamide phosphoribosyltransferase (NAMPT), mRNA.
0.0012245	0.11	9.09091	17012946	TNFAIP3	TNF alpha induced protein 3	Homo sapiens tumor necrosis factor, alpha-induced protein 3 (TNFAIP3), transcript variant 2, mRNA.
0.0017442	0.1	10	16773681	MEDAG	mesenteric estrogen dependent adipogenesis	Homo sapiens mesenteric estrogen-dependent adipogenesis (MEDAG), mRNA.
9.51e-05	0.1	10	17059828	TFPI2	tissue factor pathway inhibitor 2	Homo sapiens tissue factor pathway inhibitor 2 (TFPI2), transcript variant 2, mRNA.
7.45e-05	0.098	10.2041	17028909	IER3	immediate early response 3	Homo sapiens immediate early response 3 (IER3), mRNA.
7.45e-05	0.098	10.2041	17031687	IER3	immediate early response 3	Homo sapiens immediate early response 3 (IER3), mRNA.
7.45e-05	0.098	10.2041	17034143	IER3	immediate early response 3	Homo sapiens immediate early response 3 (IER3), mRNA.
7.45e-05	0.098	10.2041	17041752	IER3	immediate early response 3	Homo sapiens immediate early response 3 (IER3), mRNA.
0.0147823	0.095	10.5263	16833204	CCL2	C-C motif chemokine ligand 2	Homo sapiens chemokine (C-C motif) ligand 2 (CCL2), mRNA.
0.0372014	0.092	10.8696	16696251	SELE	selectin E	Homo sapiens selectin E (SELE), mRNA.
7.44e-05	0.091	10.989	17017018	IER3	immediate early response 3	Homo sapiens immediate early response 3 (IER3), mRNA.
0.0026974	0.089	11.236	16886491	TNFAIP6	TNF alpha induced protein 6	Homo sapiens tumor necrosis factor, alpha-induced protein 6 (TNFAIP6), mRNA.
0.0021068	0.088	11.3636	16743721	MMP1	matrix metallopeptidase 1	Homo sapiens matrix metallopeptidase 1 (interstitial collagenase) (MMP1), transcript variant 2, mRNA.
4.08e-05	0.086	11.6279	17055786	LOC541472	uncharacterized LOC541472	havana:known chromosome:GRCh38:7:22725395:22727620:-1 gene:ENSG00000179428 gene_biotype:antisense transcript_biotype:antisense
0.0001292	0.086	11.6279	17079210	GEM	GTP binding protein overexpressed in skeletal muscle	Homo sapiens GTP binding protein overexpressed in skeletal muscle (GEM), transcript variant 1, mRNA.
0.000731	0.084	11.9048	17044177	IL6	interleukin 6	Homo sapiens interleukin 6 (IL6), mRNA.
0.0008639	0.077	12.987	16740630	FOSL1	FOS like 1, AP-1 transcription factor subunit	Homo sapiens FOS-like antigen 1 (FOSL1), mRNA.
8.31e-05	0.075	13.3333	16695627	ADAMTS4	ADAM metallopeptidase with thrombospondin type 1 motif 4	Homo sapiens ADAM metallopeptidase with thrombospondin type 1 motif, 4 (ADAMTS4), mRNA.
1.62e-05	0.064	15.625	16933760	LIF	LIF, interleukin 6 family cytokine	Homo sapiens leukemia inhibitory factor (LIF), transcript variant 2, mRNA.
0.0023013	0.058	17.2414	16743735	MMP3	matrix metallopeptidase 3	Homo sapiens matrix metallopeptidase 3 (stromelysin 1, progelatinase) (MMP3), mRNA.
3.9e-06	0.053	18.8679	16947357	PTX3	pentraxin 3	Homo sapiens pentraxin 3, long (PTX3), mRNA.
6.8e-06	0.052	19.2308	16819233	MT1A	metallothionein 1A	Homo sapiens metallothionein 1A (MT1A), mRNA.
0.0005818	0.043	23.2558	17049676	SERPINE1	serpin family E member 1	Homo sapiens serpin peptidase inhibitor, clade E (nexin, plasminogen activator inhibitor type 1), member 1 (SERPINE1), mRNA.
0.0001336	0.042	23.8095	16697370	PTGS2	prostaglandin-endoperoxide synthase 2	Homo sapiens prostaglandin-endoperoxide synthase 2 (prostaglandin G/H synthase and cyclooxygenase) (PTGS2), mRNA.
0.0001047	0.028	35.7143	16967771	CXCL8	C-X-C motif chemokine ligand 8	Homo sapiens chemokine (C-X-C motif) ligand 8 (CXCL8), mRNA.
