# Supplementary material for: Lipid metabolism adaptations are reduced in human compared to murine Schwann cells following injury
Source: Nat Commun. 2020 May 1;11:2123. doi: 10.1038/s41467-020-15915-4 (PMC7195462; doi:10.1038/s41467-020-15915-4)
Supplement: Supplementary file 6 — Source Data [file 41467_2020_15915_MOESM6_ESM.xlsx]

## Sheet: Figure 1b
	Figure 1b
	Patient	Sex	Age
	P1	f	25
	P2	f	61
	P3	m	52
	P4	f	43
	P5	f	71
	P6	m	50
	P7	f	65
	P8	f	57
	P9	m	36
	P10	m	53
	P11	m	62
	P12	m	51
	P13	f	62
	P14	f	66
	P15	f	65
	P16	f	20
	P17	m	26
	P18	m	61
	P19	m	51
	P20	m	67
	P21	m	72
	P22	m	41
	P23	m	63
	P24	m	61
	P25	f	61
	P26	m	45
	P27	m	57
	P28	m	31
	P29	m	28
	P30	m	21
	P31	f	18
	P32	m	22
	P33	f	30
	P34	f	44
	P35	f	56
	P36	f	24
	P37	m	61
	P38	m	48
	P39	f	52
	P40	f	55
	mean age		48.35
	median age		52

## Sheet: Figure 1u
	Figure 1u
	0h	2h	24h	48h
	222.682	107.196	114.807	77.9989
	129.945	117.986	110.071	53.2714
	136.489	169.964	112.563	130.243
	264.19	216.347	109.971	94.3261
	180.828	55.6689	93.1466	100.151
	83.5634	77.1283	121.709	77.2595
	106.736	77.7174	97.5083	107.837
	148.453	116.38	96.4801
	182.552	95.816	121.681
	171.46	158.151

## Sheet: Figure 1v
	Figure 1v
	0h	2h	24h	48h
	42.257	16.55	37.7741	66.7598
	28.9035	44.2132	38.3794	47.6176
	29.0473	25.1123	83.9421	63.677
	92.2814	50.5768	85.2871	63.0616
	60.6914	71.6017	93.6536	74.2704
	70.0508	36.7775	59.4771	91.1174
	93.9039	98.2511	71.7198	38.9138
	64.2297	55.8049	96.9014	52.5865
	64.5492	112.392	56.7842	71.1994
	205.069	159.114	56.9798	59.2568
	134.869	61.3246	37.1414	85.0456
	155.668	134.805	63.8702	56.7092
	61.0153	52.4256	60.1421	62.1718
	122.212	68.8224	66.1295
	97.3086	96.1332	61.9478
	75.816	58.3698	76.8143
	57.8872	59.5283	64.5022
	65.8505	61.3246	57.5293
	64.7401	82.6634	69.9387
	101.146	87.5633
	61.0153	99.1341
	109.621	81.3011
	124.741	81.8799
	70.0907	108.299
	123.205	86.9058
	69.6346	76.1342
	122.422
	96.243
	135.823
	118.1
	84.3331

## Sheet: Figure 1w
	Figure 1w
	0h	2h	24h	48h
	63.5708	36.6223	18.6566	39.3862
	42.1502	28.3304	26.2575	11.0558
	42.8412	54.5879	37.3133	12.4378
	42.1502	38.0043	41.4592	31.7854
	42.8412	18.6566	20.7296	17.2747
	46.9871	8.98283	29.7124	35.2403
	40.7682	40.0772	34.5493	28.3304
	31.7854	22.1116	30.4034
	38.6953	40.0772	44.9141
	35.9313		33.1673
	53.8969
	49.751

## Sheet: Figure 1x
	Figure 1x
	0h	2h	24h	48h
	15.2017	8.29184	5.52789	6.21888
	8.98283	7.60085	11.0558	6.90987
	12.4378	20.0386	4.14592	2.07296
	13.8197	14.5107	20.7296	10.3648
	28.3304	29.7124	6.21888	6.90987
	22.8026	35.9313	7.60085	0.690987
	36.6223	17.9657	0.690987	2.07296
	29.0214	10.3648	9.67381	1.38197
	16.5837	13.8197	8.29184	11.0558
	13.1288	0.690987	1.38197	4.14592
	22.8026	11.0558	10.3648	19.3476
	19.3476	16.5837	13.8197	8.98283
	14.5107	19.3476	15.8927	6.90987
	27.6395	11.0558	5.52789
	0.690987	17.2747	17.2747
	25.5665	18.6566
	20.0386	16.5837
	17.9657	20.0386
	12.4378	15.8927
	18.6566
	24.8755
	14.5107
	20.0386

## Sheet: Figure 1y
	Figure 1y
		Intact %			Degenerated %
		Mean	SD	N	Mean	SD	N
	mouse 0h	89.3918	1.64241	4	10.6082	1.64241	4
	human 0h	88.2044	7.33106	4	11.7956	7.33106	4
	mouse 24h	23.151	5.78876	4	76.849	5.78876	4
	human 24h	56.589	4.90652	3	43.411	4.90652	3
	mouse 48h	16.9095	5.30084	4	83.0905	5.30084	4
	human 48h	39.8287	4.42645	4	60.1713	4.42645	4
	Data single human								Data single mouse
		0-3h								0-3h
		Patient 28	Patient 29	Patient 30	Patient 31	Mean	SD			Mouse 1	Mouse 2	Mouse 3	Mouse 4	Mean	SD
	#intact%	85	79.4719	95.4887	92.8571	88.2045	7.33106		#intact%	91.3793	88.1188	87.9699	90.099	89.3918	1.64241
	#degenerated%	15	20.5281	4.51128	7.14286	11.7955	7.33106		#degenerated%	8.62069	11.8812	12.0301	9.90099	10.6082	1.64241
		24h								24h
		Patient 28	Patient 29	Patient 30	Patient 31	Mean	SD			Mouse 1	Mouse 2	Mouse 3	Mouse 4	Mean	SD
	#intact%	61	n.a.*	51.3043	57.4627	56.589	4.90652		#intact%	23.4568	20.8	30.9859	17.3611	23.151	5.78877		0.000484697
	#degenerated%	39	n.a.*	48.6957	42.5373	43.411	4.90652		#degenerated%	76.5432	79.2	69.0141	82.6389	76.849	5.78877		0.000484697
		48h								48h
		Patient 28	Patient 29	Patient 30	Patient 31	Mean	SD			Mouse 1	Mouse 2	Mouse 3	Mouse 4	Mean	SD
	#intact%	42.5743	44.1088	38.3459	34.2857	39.8286	4.42645		#intact%	13.9394	10.9489	21.5569	27.193	18.4095	7.36428		0.00248754
	#degenerated%	57.4257	55.8912	61.6541	65.7143	60.1714	4.42645		#degenerated%	86.0606	89.0511	78.4431	72.807	81.5905	7.36428
		*n.a. = not available; sample was destroyed during processing

## Sheet: Figure 2a
	Figure 2a
	Human nerves					Murine nerves
	0h	2h	24h	48h		0h	2h	24h	48h
	1	2.5403	1.36131	0.637296		0.257206	1.91321	1.12975	0.700277
	1	4.83998	0.694959	6.98858		1.89342	0.553248	1.84804	0.48163
	1	21.3328	14.4701	7.75432		1.44994	7.52138	2.12284	1.10267
	1	15.6165	14.5203	4.12673		0.399425	2.96082	1.18591	0.633316
	1	1.6077	1.29235	2.5403		0.919303	1.51426	0.845931
	1	4.61074	8.39773	0.61132		1.07819	2.4093	0.539095
	1	12.8616	10.3031	0.547147		1.00251	1.97741	0.571812
	1	2.76086	2.69457	10.091
	1	7.16007	0.304575	0.726986
	1	33.243480*	15.4015	4.80654		1	2.6928	1.17763	0.729473	Mean
	1	12.4235	55.715220*	9.64646		0.566528	2.2566	0.609646	0.265078	SD
	1	9.09454	2.36198	0.817902		7	7	7	4	N
	1	20.182	15.4015	4.11245
	1	1.61888	0.979421	4.12653
	1	1.67597	1.49485
	1	0.541488	0.685391
	1	10.1612	3.28297
	1	5.06302	4.92458
	1	0.167822	0.314253
	1	0.238986	7.86257
	1	5.65685	1.47427
	1	26.3549	0.891929
	1	6.98858	5.24591
	1	7.86257	3.88354
	1	6.51283	6.51283
	1	9.25768
	1	7.88526	5.19819	4.10954	Mean
	0	6.97312	5.22677	3.39931	SD
	26	26	25	14	N
	* values in red were identified as outliers in GraphPad Prism using the ROUT funktion

## Sheet: Figure 2b
	Figure 2b
	Human nerves					Murine nerves
	0h	2h	24h	48h		0h	2h	24h	48h
	1	1.68179	0.291183	0.153361		0.433994	1.35731	0.737516	1.00052
	1	0.584389	0.0387409	1.09429		1.96666	1.30201	1.30201	1.30201
	1	4.02782	0.895025	0.534033		1.25766	2.65874	0.564774	0.528782
	1	0.787308	1.90528	0.186856		0.341687	1.30201	0.729887	0.412008
	1	1.48297	0.116629	0.258816		0.806213	0.2706	0.213785
	1	4.02782	1.51572	0.270744		1.01342	0.566141	0.176683
	1	0.441352	0.164368	3.31728		1.18037	0.396182	0.191343
	1	0.424842	0.357249	0.423373
	1	0.80166	0.124137	0.726986
	1	2.01391	1.77154	1.38511		1	1.12186	0.559429	0.81083	Mean
	1	1.43893	1.15669	0.150205		0.551486	0.820816	0.411032	0.41467	SD
	1	0.426317	0.867539	0.949342		7	7	7	4	N
	1	0.664343	0.726986	0.219151
	1	2.36199	0.307786	0.752457
	1	3.78423	0.111878
	1	0.572362	1.95206
	1	2.60268	0.238986
	1	0.386891	0.455335
	1	1.61328	0.455335
	1	2.16739	0.116629
	1	1.11283	0.357249
	1	2.41433	1.78154
	1	0.486891	0.726986
	1	0.482968	1.95206
	1	1.58794	0.87654
	1	2.94573
	1	1.58935	0.770538	0.744429	Mean
	0	1.16128	0.668478	0.836274	SD
	26	26	25	14	N

## Sheet: Figure 2c
	Figure 2c
	Human nerves					Murine nerves
	0h	2h	24h	48h		0h	2h	24h	48h
	1	1.57462	1.47939	0.277392		0.407743	0.807051	0.543643	0.553146
	1	0.574349	0.907519	0.895025		1.82859	0.776863	1.06123	0.501991
	1	2.95878	0.0756246	0.37501		1.22751	2.30654	0.596971	0.339323
	1	1.05336	0.926588	0.11344		0.536159	1.09485	0.33119	0.250127
	1	0.385553	1.6529	0.432269		0.728749	0.38515	0.323872
	1	2.63902	0.545254	0.230047		1.00242	0.585806	0.310678
	1	0.815072	0.809442	0.351111		1.26883	0.440891	0.218923
	1	0.790041	0.41466	1.46917
	1	0.255253	0.607097	0.832199
	1	16.336190*	0.145088	0.0569168		1	0.913879	0.483786	0.411147	Mean
	1	1.34723	5.223440*	0.776469		0.491611	0.659969	0.288331	0.140834	SD
	1	0.885768	0.835088			7	7	7	4	N
	1	0.91067	0.784584
	1	2.63902	1.76541
	1	1.26138	0.145592
	1	0.450625	0.0802141
	1	1.84038	3.35195
	1	1.27382	0.9079	0.528095	Mean
	0	0.846662	0.8417	0.422374	SD
	17	17	17	11	N
	* values in red were identified as outliers in GraphPad Prism using the ROUT funktion

## Sheet: Figure 2d
	Figure 2d
	Human nerves					Murine nerves
	0h	2h	24h	48h		0h	2h	24h	48h
	1	1.17284	0.164938	0.130308		0.618542	0.465529	0.18972	0.257375
	1	0.463294	0.0507658	0.337978		1.95469	0.460714	0.334933	0.334933
	1	1.5966	0.313166	0.249135		0.973966	1.84286	0.32804	0.223283
	1	0.622006	1.06069	0.0893121		0.452799	1.13049	0.135554	0.173372
	1	0.534033	0.0953912	0.584389		0.949441	0.381605	0.140647
	1	0.888842	0.543367	2.918041*		1.0608	0.500052	0.117046
	1	0.946058	0.526681	0.870551		0.98976	0.392333	0.100144
	1	1.61888	2	0.169575
	1	0.917004	0.812252	0.632878
	1	3.592530*	1.35191	0.149685		1	0.739082	0.192298	0.24724	Mean
	1	1.31494	1.07177	0.795536		0.476693	0.552116	0.0990117	0.0678802	SD
	1	0.776469	0.532185			7	7	7	4	N
	1	1.01045	0.634246
	1	0.962595	0.296273
	1	1.77768	0.212421
	1	0.554785	0.178006
	1	0.876606	0.993092
	1	1.00207	0.63748	0.400935	Mean
	0	0.400655	0.524321	0.29396	SD
	17	17	17	11	N
	* values in red were identified as outliers in GraphPad Prism using the ROUT funktion

[truncated: 89 more sheets: Figure 2e, Figure 2f, Figure 2g, Figure 2h, Figure 3f, Figure 4a, Figure 4c, Figure 4d, Figure 4e, Figure 4f, Figure 4g, Figure 4h, Figure 4i, Figure 4j, Figure 4l, Figure 4m, Figure 4p, Figure 5b, Figure 6a, Figure 6b …]
